# Supplementary material for: ﻿Lysathiaflavipes and Lysathiacilliersae Cabrera sp. nov. (Coleoptera, Chrysomelidae): genetic and morphological unravelling of biocontrol agents for two invasive aquatic plants
Source: Zookeys. 2025 Feb 13;1228:11–52. doi: 10.3897/zookeys.1228.138773 (PMC11843172; doi:10.3897/zookeys.1228.138773)
Supplement: XML Treatment for Lysathia flavipes [file zookeys.1228.138773-treatment1.xml]

<!DOCTYPE tp:taxon-treatment
  PUBLIC "-//TaxonX//DTD Taxonomic Treatment Publishing DTD v0 20100105//EN" "tax-treatment-NSO.dtd">
<tp:taxon-treatment xmlns:tp="http://www.plazi.org/taxpub"><tp:treatment-meta><kwd-group><label>Taxon classification</label><kwd>
                <named-content content-type="kingdom">Animalia</named-content>
              </kwd><kwd>
                <named-content content-type="order">Coleoptera</named-content>
              </kwd><kwd>
                <named-content content-type="family">Chrysomelidae</named-content>
              </kwd></kwd-group><mixed-citation publication-type="journal"><person-group><name><surname>Faltlhauser</surname><given-names>Ana C.</given-names></name><name><surname>Cabrera</surname><given-names>Nora</given-names></name><name><surname>Hernández</surname><given-names>M. Cristina</given-names></name><name><surname>Sánchez Restrepo</surname><given-names>Andrés F.</given-names></name><name><surname>Hill</surname><given-names>Martin</given-names></name><name><surname>Sosa</surname><given-names>Alejandro J.</given-names></name></person-group><article-title>﻿<italic><tp:taxon-name><tp:taxon-name-part taxon-name-part-type="genus" reg="Lysathia">Lysathia</tp:taxon-name-part><tp:taxon-name-part taxon-name-part-type="species" reg="flavipes">flavipes</tp:taxon-name-part></tp:taxon-name></italic> and <italic><tp:taxon-name><tp:taxon-name-part taxon-name-part-type="genus" reg="Lysathia">Lysathia</tp:taxon-name-part><tp:taxon-name-part taxon-name-part-type="species" reg="cilliersae">cilliersae</tp:taxon-name-part></tp:taxon-name></italic> Cabrera sp. nov. (<tp:taxon-name><tp:taxon-name-part taxon-name-part-type="order">Coleoptera</tp:taxon-name-part></tp:taxon-name>, <tp:taxon-name><tp:taxon-name-part taxon-name-part-type="family">Chrysomelidae</tp:taxon-name-part></tp:taxon-name>): genetic and morphological unravelling of biocontrol agents for two invasive aquatic plants</article-title><source>Zookeys</source><day>13</day><month>02</month><year>2025</year><volume>1228</volume><fpage>11</fpage><lpage>52</lpage><pub-id pub-id-type="doi">10.3897/zookeys.1228.138773</pub-id></mixed-citation></tp:treatment-meta><tp:nomenclature><label>﻿</label><tp:taxon-name>
              <object-id xmlns:xlink="http://www.w3.org/1999/xlink" content-type="arpha" xlink:type="simple">CC0ABE59-CF6B-57D6-97EF-B53812CADAC6</object-id>
              <tp:taxon-name-part taxon-name-part-type="genus" reg="Lysathia">Lysathia</tp:taxon-name-part>
              <tp:taxon-name-part taxon-name-part-type="species" reg="flavipes">flavipes</tp:taxon-name-part>
            </tp:taxon-name><tp:taxon-authority>(Boheman, 1859)</tp:taxon-authority><xref ref-type="fig" rid="F7">Figs 7</xref><xref ref-type="fig" rid="F8">, 8</xref><xref ref-type="fig" rid="F9">, 9</xref><xref ref-type="fig" rid="F10">, 10</xref><tp:nomenclature-citation-list><tp:nomenclature-citation><tp:taxon-name>
                  <tp:taxon-name-part taxon-name-part-type="genus" reg="Graptodera">Graptodera</tp:taxon-name-part>
                  <tp:taxon-name-part taxon-name-part-type="species" reg="flavipes">flavipes</tp:taxon-name-part>
                </tp:taxon-name><comment>Boheman, 1859: 188.</comment></tp:nomenclature-citation><tp:nomenclature-citation><tp:taxon-name>
                  <tp:taxon-name-part taxon-name-part-type="genus" reg="Altica">Altica</tp:taxon-name-part>
                  <tp:taxon-name-part taxon-name-part-type="species" reg="flavipes">flavipes</tp:taxon-name-part>
                </tp:taxon-name><comment>(Boheman): <xref ref-type="bibr" rid="B78">Weise 1888</xref>: 825.</comment></tp:nomenclature-citation><tp:nomenclature-citation><tp:taxon-name>
                  <tp:taxon-name-part taxon-name-part-type="genus" reg="Lysathia">Lysathia</tp:taxon-name-part>
                  <tp:taxon-name-part taxon-name-part-type="species" reg="flavipes">flavipes</tp:taxon-name-part>
                </tp:taxon-name><comment>(Boheman), <xref ref-type="bibr" rid="B6">Bechyné 1959</xref>: 303.</comment></tp:nomenclature-citation></tp:nomenclature-citation-list></tp:nomenclature><tp:treatment-sec sec-type="Lectotype designation" id="SECID0EZ1CI"><title>Lectotype designation.</title><p><xref ref-type="bibr" rid="B10">Boheman (1859)</xref> did not specify a holotype specimen or number of specimens included in the original type series. To stabilise the nomenclature and provide a clear reference point, we designate here as the lectotype the female specimen labelled <named-content xmlns:xlink="http://www.w3.org/1999/xlink" content-type="dwc:institutional_code" xlink:title="Naturhistoriska riksmuseet, Stockholm" xlink:href="http://grbio.org/institution/swedish-museum-natural-history-entomology-collections" xlink:type="simple">NHRS</named-content>-JLKB 000073986 from Montevideo, Uruguay, housed at the Swedish Museum of Natural History. The remaining specimens from the original series are hereby designated as paralectotypes: <named-content xmlns:xlink="http://www.w3.org/1999/xlink" content-type="dwc:institutional_code" xlink:title="Naturhistoriska riksmuseet, Stockholm" xlink:href="http://grbio.org/institution/swedish-museum-natural-history-entomology-collections" xlink:type="simple">NHRS</named-content>-JLKB 000073987 (from Montevideo, Uruguay), <named-content xmlns:xlink="http://www.w3.org/1999/xlink" content-type="dwc:institutional_code" xlink:title="Naturhistoriska riksmuseet, Stockholm" xlink:href="http://grbio.org/institution/swedish-museum-natural-history-entomology-collections" xlink:type="simple">NHRS</named-content>-JLKB 000073988 (from Buenos Aires, Argentina), and <named-content xmlns:xlink="http://www.w3.org/1999/xlink" content-type="dwc:institutional_code" xlink:title="Naturhistoriska riksmuseet, Stockholm" xlink:href="http://grbio.org/institution/swedish-museum-natural-history-entomology-collections" xlink:type="simple">NHRS</named-content>-JLKB 000073989 (also from Buenos Aires, Argentina).</p></tp:treatment-sec><tp:treatment-sec sec-type="material" id="SECID0ET2CI"><title>Material examined.</title><p><bold><italic>Lectotype</italic></bold>: Photographs of the lectotype with labels. Uruguay • 1♀, pinned; Montevideo; 1859; “Kinb.”, “<tp:taxon-name><tp:taxon-name-part taxon-name-part-type="genus" reg="Ludwigia"/><tp:taxon-name-part taxon-name-part-type="species" reg="flavipes">flavipes</tp:taxon-name-part></tp:taxon-name> Bhn.; <named-content xmlns:xlink="http://www.w3.org/1999/xlink" content-type="dwc:institutional_code" xlink:title="Naturhistoriska riksmuseet, Stockholm" xlink:href="http://grbio.org/institution/swedish-museum-natural-history-entomology-collections" xlink:type="simple">NHRS</named-content>-JLKB000073986. <bold><italic>Paralectotypes</italic></bold>: Photographs of Paralectotypes with lables. Argentina • 1♂ pinned; “Buen. Ayr.” [Buenos Aires]; “Kinb.”; <named-content xmlns:xlink="http://www.w3.org/1999/xlink" content-type="dwc:institutional_code" xlink:title="Naturhistoriska riksmuseet, Stockholm" xlink:href="http://grbio.org/institution/swedish-museum-natural-history-entomology-collections" xlink:type="simple">NHRS</named-content>-JLKB000073988 • 1♂, pinned; “Buen. Ayr.” [Buenos Aires]; “Kinb.”; <named-content xmlns:xlink="http://www.w3.org/1999/xlink" content-type="dwc:institutional_code" xlink:title="Naturhistoriska riksmuseet, Stockholm" xlink:href="http://grbio.org/institution/swedish-museum-natural-history-entomology-collections" xlink:type="simple">NHRS</named-content>-JLKB000073989. Uruguay • 1♀, pinned; Montevideo; “Kinb.”; <named-content xmlns:xlink="http://www.w3.org/1999/xlink" content-type="dwc:institutional_code" xlink:title="Naturhistoriska riksmuseet, Stockholm" xlink:href="http://grbio.org/institution/swedish-museum-natural-history-entomology-collections" xlink:type="simple">NHRS</named-content>-JLKB000073987 (Fig. <xref ref-type="fig" rid="F7">7</xref>).</p><fig id="F7" position="float" orientation="portrait"><object-id xmlns:xlink="http://www.w3.org/1999/xlink" content-type="doi" xlink:type="simple">10.3897/zookeys.1228.138773.figure7</object-id><object-id xmlns:xlink="http://www.w3.org/1999/xlink" content-type="arpha" xlink:type="simple">C2384039-DED8-55E5-953C-9E62C41D61CD</object-id><label>Figure 7.</label><caption><p><italic><tp:taxon-name><tp:taxon-name-part taxon-name-part-type="genus" reg="Lysathia">Lysathia</tp:taxon-name-part><tp:taxon-name-part taxon-name-part-type="species" reg="flavipes">flavipes</tp:taxon-name-part></tp:taxon-name></italic> (Boheman) <bold>A–C</bold> lectotype, female <bold>A</bold> dorsal <bold>B</bold> ventral <bold>C</bold> head <bold>D</bold> paralectotype, Montevideo <bold>E</bold> paralectotype Buenos Aires, male, ventral <bold>F</bold> paralectotype Buenos Aires, male, dorsal. Photographed by Anna Jerve (© 2022 Naturhistoriska Riksmuseet). Original photographs provided by the Swedish Museum of Natural History under Creative Commons Attribution 4.0 International Public License, CC-BY 4.0 (<ext-link xmlns:xlink="http://www.w3.org/1999/xlink" xlink:href="https://creativecommons.org/licenses/by/4.0/legalcode" ext-link-type="uri" xlink:type="simple">https://creativecommons.org/licenses/by/4.0/legalcode</ext-link>).</p></caption><graphic xmlns:xlink="http://www.w3.org/1999/xlink" xlink:href="zookeys-1228-011_article-138773__-g007.jpg" position="float" orientation="portrait" xlink:type="simple" id="oo_1250666.jpg"><uri content-type="original_file" xlink:type="simple">https://binary.pensoft.net/fig/1250666</uri></graphic></fig></tp:treatment-sec><tp:treatment-sec sec-type="material" id="SECID0EJ5CI"><title>Other material examined.</title><p>Specimens used in genetic and morphological studies. Argentina – <bold>Buenos Aires prov.</bold> • ♀; Bahía Blanca; <named-content xmlns:xlink="http://www.w3.org/1999/xlink" content-type="dwc:verbatimCoordinates" xlink:type="simple"><named-content content-type="geo-json" specific-use="{&#34;type&#34;:&#34;Point&#34;,&#34;coordinates&#34;:[-62.329274,-38.699335]}" id="NCID0EU5CI" xlink:type="simple">-38.699335, -62.329274</named-content></named-content>; 28 Feb. 2021; A. Faltlhauser leg.; on <italic><tp:taxon-name><tp:taxon-name-part taxon-name-part-type="genus" reg="Ludwigia">Ludwigia</tp:taxon-name-part><tp:taxon-name-part taxon-name-part-type="species" reg="peploides">p.</tp:taxon-name-part></tp:taxon-name></italic> subsp. <tp:taxon-name><tp:taxon-name-part taxon-name-part-type="genus" reg="Ludwigia"/><tp:taxon-name-part taxon-name-part-type="species" reg="peploides"/><tp:taxon-name-part taxon-name-part-type="subspecies" reg="montevidensis">montevidensis</tp:taxon-name-part></tp:taxon-name>, chemically treated for DNA extraction; GenBank: <ext-link xmlns:xlink="http://www.w3.org/1999/xlink" ext-link-type="gen" xlink:href="PQ558505" xlink:type="simple">PQ558505</ext-link>; Collectors code (C.c.): LFLMU01 (47); <named-content xmlns:xlink="http://www.w3.org/1999/xlink" content-type="dwc:institutional_code" xlink:title="Museo de La Plata" xlink:href="http://grbio.org/institution/museo-de-la-plata" xlink:type="simple">MLP</named-content> • ♂; same data as preceding; GenBank: <ext-link xmlns:xlink="http://www.w3.org/1999/xlink" ext-link-type="gen" xlink:href="PQ558506" xlink:type="simple">PQ558506</ext-link>; C.c.: LFLMU02 (48); <named-content xmlns:xlink="http://www.w3.org/1999/xlink" content-type="dwc:institutional_code" xlink:title="Museo de La Plata" xlink:href="http://grbio.org/institution/museo-de-la-plata" xlink:type="simple">MLP</named-content> • ♂; Villa Ventana; <named-content xmlns:xlink="http://www.w3.org/1999/xlink" content-type="dwc:verbatimCoordinates" xlink:type="simple"><named-content content-type="geo-json" specific-use="{&#34;type&#34;:&#34;Point&#34;,&#34;coordinates&#34;:[-61.925423,-38.069774]}" id="NCID0EFADI" xlink:type="simple">-38.069774, -61.925423</named-content></named-content>; 28 Feb 2021; A. Faltlhauser leg.; on <italic><tp:taxon-name><tp:taxon-name-part taxon-name-part-type="genus" reg="Ludwigia">Ludwigia</tp:taxon-name-part><tp:taxon-name-part taxon-name-part-type="species" reg="peploides">p.</tp:taxon-name-part></tp:taxon-name></italic> subsp. <tp:taxon-name><tp:taxon-name-part taxon-name-part-type="genus" reg="Ludwigia"/><tp:taxon-name-part taxon-name-part-type="species" reg="peploides"/><tp:taxon-name-part taxon-name-part-type="subspecies" reg="montevidensis">montevidensis</tp:taxon-name-part></tp:taxon-name>, chemically treated for DNA extraction; GenBank: <ext-link xmlns:xlink="http://www.w3.org/1999/xlink" ext-link-type="gen" xlink:href="PQ558504" xlink:type="simple">PQ558504</ext-link>; C.c.: LFLMA02 (38); <named-content xmlns:xlink="http://www.w3.org/1999/xlink" content-type="dwc:institutional_code" xlink:title="Museo de La Plata" xlink:href="http://grbio.org/institution/museo-de-la-plata" xlink:type="simple">MLP</named-content> • ♀; same locality and date as preceding; A. Faltlhauser leg.; on <italic><tp:taxon-name><tp:taxon-name-part taxon-name-part-type="genus" reg="Ludwigia">Ludwigia</tp:taxon-name-part><tp:taxon-name-part taxon-name-part-type="species" reg="peploides">p.</tp:taxon-name-part></tp:taxon-name></italic> subsp. <tp:taxon-name><tp:taxon-name-part taxon-name-part-type="genus" reg="Ludwigia"/><tp:taxon-name-part taxon-name-part-type="species" reg="peploides"/><tp:taxon-name-part taxon-name-part-type="subspecies" reg="montevidensis">montevidensis</tp:taxon-name-part></tp:taxon-name>; C.c.: LFLMA01 (16); <named-content xmlns:xlink="http://www.w3.org/1999/xlink" content-type="dwc:institutional_code" xlink:title="Museo de La Plata" xlink:href="http://grbio.org/institution/museo-de-la-plata" xlink:type="simple">MLP</named-content> • ♂; Las Flores; <named-content xmlns:xlink="http://www.w3.org/1999/xlink" content-type="dwc:verbatimCoordinates" xlink:type="simple"><named-content content-type="geo-json" specific-use="{&#34;type&#34;:&#34;Point&#34;,&#34;coordinates&#34;:[-59.011231,-35.955143]}" id="NCID0EICDI" xlink:type="simple">-35.955143, -59.011231</named-content></named-content>; 6 May 2022; A. Faltlhauser leg.; on <italic><tp:taxon-name><tp:taxon-name-part taxon-name-part-type="genus" reg="Myriophyllum">Myriophyllum</tp:taxon-name-part><tp:taxon-name-part taxon-name-part-type="species" reg="aquaticum">aquaticum</tp:taxon-name-part></tp:taxon-name></italic>, chemically treated for DNA extraction; GenBank: <ext-link xmlns:xlink="http://www.w3.org/1999/xlink" ext-link-type="gen" xlink:href="PQ558511" xlink:type="simple">PQ558511</ext-link>, <ext-link xmlns:xlink="http://www.w3.org/1999/xlink" ext-link-type="gen" xlink:href="PQ621640" xlink:type="simple">PQ621640</ext-link>; C.c.: LFMAL01 (12); <named-content xmlns:xlink="http://www.w3.org/1999/xlink" content-type="dwc:institutional_code" xlink:title="Museo de La Plata" xlink:href="http://grbio.org/institution/museo-de-la-plata" xlink:type="simple">MLP</named-content> • ♀; same data as preceding; GenBank: <ext-link xmlns:xlink="http://www.w3.org/1999/xlink" ext-link-type="gen" xlink:href="PQ558512" xlink:type="simple">PQ558512</ext-link>; C.c.: LFMAL02 (35); <named-content xmlns:xlink="http://www.w3.org/1999/xlink" content-type="dwc:institutional_code" xlink:title="Museo de La Plata" xlink:href="http://grbio.org/institution/museo-de-la-plata" xlink:type="simple">MLP</named-content> • ♀ La Plata; <named-content xmlns:xlink="http://www.w3.org/1999/xlink" content-type="dwc:verbatimCoordinates" xlink:type="simple"><named-content content-type="geo-json" specific-use="{&#34;type&#34;:&#34;Point&#34;,&#34;coordinates&#34;:[-58.025632,-35.002000]}" id="NCID0ESDDI" xlink:type="simple">-35.002000, -58.0256321</named-content></named-content>; 21 Dic 2021, A. Faltlhauser leg; on <italic><tp:taxon-name><tp:taxon-name-part taxon-name-part-type="genus" reg="Ludwigia">Ludwigia</tp:taxon-name-part><tp:taxon-name-part taxon-name-part-type="species" reg="glandulosa">g.</tp:taxon-name-part></tp:taxon-name></italic> subsp. <tp:taxon-name><tp:taxon-name-part taxon-name-part-type="genus" reg="Ludwigia"/><tp:taxon-name-part taxon-name-part-type="species" reg="glandulosa"/><tp:taxon-name-part taxon-name-part-type="subspecies" reg="hexapetala">hexapetala</tp:taxon-name-part></tp:taxon-name>, chemically treated for DNA extraction; GenBank: <ext-link xmlns:xlink="http://www.w3.org/1999/xlink" ext-link-type="gen" xlink:href="PQ558496" xlink:type="simple">PQ558496</ext-link>; C.c.: LFLHP01 (8); <named-content xmlns:xlink="http://www.w3.org/1999/xlink" content-type="dwc:institutional_code" xlink:title="Museo de La Plata" xlink:href="http://grbio.org/institution/museo-de-la-plata" xlink:type="simple">MLP</named-content> • ♀ Dique Luján; <named-content xmlns:xlink="http://www.w3.org/1999/xlink" content-type="dwc:verbatimCoordinates" xlink:type="simple"><named-content content-type="geo-json" specific-use="{&#34;type&#34;:&#34;Point&#34;,&#34;coordinates&#34;:[-58.676880,-34.364960]}" id="NCID0E1EDI" xlink:type="simple">-34.36496, -58.67688</named-content></named-content>; 23 Sep 2021; on <italic><tp:taxon-name><tp:taxon-name-part taxon-name-part-type="genus" reg="Myriophyllum">Myriophyllum</tp:taxon-name-part><tp:taxon-name-part taxon-name-part-type="species" reg="aquaticum">aquaticum</tp:taxon-name-part></tp:taxon-name></italic>, chemically treated for DNA extraction; C.c.: LFMAN01 (10); <named-content xmlns:xlink="http://www.w3.org/1999/xlink" content-type="dwc:institutional_code" xlink:title="Museo de La Plata" xlink:href="http://grbio.org/institution/museo-de-la-plata" xlink:type="simple">MLP</named-content> • ♀; R. Otamendi; <named-content xmlns:xlink="http://www.w3.org/1999/xlink" content-type="dwc:verbatimCoordinates" xlink:type="simple"><named-content content-type="geo-json" specific-use="{&#34;type&#34;:&#34;Point&#34;,&#34;coordinates&#34;:[-58.796713,-34.098854]}" id="NCID0ERFDI" xlink:type="simple">-34.098854, -58.796713</named-content></named-content>; 26 Jan 2021; A. Faltlhauser leg.; on <italic><tp:taxon-name><tp:taxon-name-part taxon-name-part-type="genus" reg="Myriophyllum">Myriophyllum</tp:taxon-name-part><tp:taxon-name-part taxon-name-part-type="species" reg="aquaticum">aquaticum</tp:taxon-name-part></tp:taxon-name></italic>, chemically treated for DNA extraction; GenBank: <ext-link xmlns:xlink="http://www.w3.org/1999/xlink" ext-link-type="gen" xlink:href="PQ558510" xlink:type="simple">PQ558510</ext-link>, <ext-link xmlns:xlink="http://www.w3.org/1999/xlink" ext-link-type="gen" xlink:href="PQ621639" xlink:type="simple">PQ621639</ext-link>; C.c.: LFMAF01 (11); <named-content xmlns:xlink="http://www.w3.org/1999/xlink" content-type="dwc:institutional_code" xlink:title="Museo de La Plata" xlink:href="http://grbio.org/institution/museo-de-la-plata" xlink:type="simple">MLP</named-content>. – <bold>Corrientes prov.</bold> • ♂; Galarza; <named-content xmlns:xlink="http://www.w3.org/1999/xlink" content-type="dwc:verbatimCoordinates" xlink:type="simple"><named-content content-type="geo-json" specific-use="{&#34;type&#34;:&#34;Point&#34;,&#34;coordinates&#34;:[-56.709842,-28.090452]}" id="NCID0EUGDI" xlink:type="simple">-28.090452, -56.709842</named-content></named-content>; 01 Dic 2021; A. Faltlhauser leg; on <italic><tp:taxon-name><tp:taxon-name-part taxon-name-part-type="genus" reg="Ludwigia">Ludwigia</tp:taxon-name-part><tp:taxon-name-part taxon-name-part-type="species" reg="glandulosa">g.</tp:taxon-name-part></tp:taxon-name></italic> subsp. <tp:taxon-name><tp:taxon-name-part taxon-name-part-type="genus" reg="Ludwigia"/><tp:taxon-name-part taxon-name-part-type="species" reg="glandulosa"/><tp:taxon-name-part taxon-name-part-type="subspecies" reg="hexapetala">hexapetala</tp:taxon-name-part></tp:taxon-name>, chemically treated for DNA extraction; GenBank: <ext-link xmlns:xlink="http://www.w3.org/1999/xlink" ext-link-type="gen" xlink:href="PQ558500" xlink:type="simple">PQ558500</ext-link>, <ext-link xmlns:xlink="http://www.w3.org/1999/xlink" ext-link-type="gen" xlink:href="PQ621634" xlink:type="simple">PQ621634</ext-link>; C.c.: LFLHR01 (13); <named-content xmlns:xlink="http://www.w3.org/1999/xlink" content-type="dwc:institutional_code" xlink:title="Museo de La Plata" xlink:href="http://grbio.org/institution/museo-de-la-plata" xlink:type="simple">MLP</named-content> • ♀; same data as preceding; C.c.: LFLHR02 (39); <named-content xmlns:xlink="http://www.w3.org/1999/xlink" content-type="dwc:institutional_code" xlink:title="Museo de La Plata" xlink:href="http://grbio.org/institution/museo-de-la-plata" xlink:type="simple">MLP</named-content> • ♂; Laguna Brava; <named-content xmlns:xlink="http://www.w3.org/1999/xlink" content-type="dwc:verbatimCoordinates" xlink:type="simple"><named-content content-type="geo-json" specific-use="{&#34;type&#34;:&#34;Point&#34;,&#34;coordinates&#34;:[-58.715730,-27.490340]}" id="NCID0EFIDI" xlink:type="simple">-27.49034, -58.71573</named-content></named-content>; 29 May 2022; A. Faltlhauser leg; on <italic><tp:taxon-name><tp:taxon-name-part taxon-name-part-type="genus" reg="Ludwigia">Ludwigia</tp:taxon-name-part><tp:taxon-name-part taxon-name-part-type="species" reg="glandulosa">g.</tp:taxon-name-part></tp:taxon-name></italic> subsp. <tp:taxon-name><tp:taxon-name-part taxon-name-part-type="genus" reg="Ludwigia"/><tp:taxon-name-part taxon-name-part-type="species" reg="glandulosa"/><tp:taxon-name-part taxon-name-part-type="subspecies" reg="hexapetala">hexapetala</tp:taxon-name-part></tp:taxon-name>, chemically treated for DNA extraction; GenBank: <ext-link xmlns:xlink="http://www.w3.org/1999/xlink" ext-link-type="gen" xlink:href="PQ558501" xlink:type="simple">PQ558501</ext-link>, <ext-link xmlns:xlink="http://www.w3.org/1999/xlink" ext-link-type="gen" xlink:href="PQ621635" xlink:type="simple">PQ621635</ext-link>; C.c.: LFLHV01 (14); <named-content xmlns:xlink="http://www.w3.org/1999/xlink" content-type="dwc:institutional_code" xlink:title="Museo de La Plata" xlink:href="http://grbio.org/institution/museo-de-la-plata" xlink:type="simple">MLP</named-content> • ♀; same data as preceding; GenBank: <ext-link xmlns:xlink="http://www.w3.org/1999/xlink" ext-link-type="gen" xlink:href="PQ558502" xlink:type="simple">PQ558502</ext-link>; C.c.: LFLHV02 (19); <named-content xmlns:xlink="http://www.w3.org/1999/xlink" content-type="dwc:institutional_code" xlink:title="Museo de La Plata" xlink:href="http://grbio.org/institution/museo-de-la-plata" xlink:type="simple">MLP</named-content>. – <bold>Entre Ríos prov.</bold> • ♂; Calabacillas, Cañada Venancio; <named-content xmlns:xlink="http://www.w3.org/1999/xlink" content-type="dwc:verbatimCoordinates" xlink:type="simple"><named-content content-type="geo-json" specific-use="{&#34;type&#34;:&#34;Point&#34;,&#34;coordinates&#34;:[-58.189740,-31.541520]}" id="NCID0E4JDI" xlink:type="simple">-31.54152, -58.18974</named-content></named-content>; 11 Jan 2022; A. Faltlhauser leg; on <italic><tp:taxon-name><tp:taxon-name-part taxon-name-part-type="genus" reg="Ludwigia">Ludwigia</tp:taxon-name-part><tp:taxon-name-part taxon-name-part-type="species" reg="glandulosa">g.</tp:taxon-name-part></tp:taxon-name></italic> subsp. <tp:taxon-name><tp:taxon-name-part taxon-name-part-type="genus" reg="Ludwigia"/><tp:taxon-name-part taxon-name-part-type="species" reg="glandulosa"/><tp:taxon-name-part taxon-name-part-type="subspecies" reg="hexapetala">hexapetala</tp:taxon-name-part></tp:taxon-name>, chemically treated for DNA extraction; GenBank: <ext-link xmlns:xlink="http://www.w3.org/1999/xlink" ext-link-type="gen" xlink:href="PQ558491" xlink:type="simple">PQ558491</ext-link>; C.c.: LFLHB01 (40); <named-content xmlns:xlink="http://www.w3.org/1999/xlink" content-type="dwc:institutional_code" xlink:title="Museo de La Plata" xlink:href="http://grbio.org/institution/museo-de-la-plata" xlink:type="simple">MLP</named-content> • ♀; same data as preceding; GenBank: <ext-link xmlns:xlink="http://www.w3.org/1999/xlink" ext-link-type="gen" xlink:href="PQ558492" xlink:type="simple">PQ558492</ext-link>, <ext-link xmlns:xlink="http://www.w3.org/1999/xlink" ext-link-type="gen" xlink:href="PQ621632" xlink:type="simple">PQ621632</ext-link>; C.c.: LFLHB02 (41); <named-content xmlns:xlink="http://www.w3.org/1999/xlink" content-type="dwc:institutional_code" xlink:title="Museo de La Plata" xlink:href="http://grbio.org/institution/museo-de-la-plata" xlink:type="simple">MLP</named-content> • ♂; same location and collector as preceding; on <italic><tp:taxon-name><tp:taxon-name-part taxon-name-part-type="genus" reg="Myriophyllum">Myriophyllum</tp:taxon-name-part><tp:taxon-name-part taxon-name-part-type="species" reg="aquaticum">aquaticum</tp:taxon-name-part></tp:taxon-name></italic>, chemically treated for DNA extraction; GenBank: <ext-link xmlns:xlink="http://www.w3.org/1999/xlink" ext-link-type="gen" xlink:href="PQ558507" xlink:type="simple">PQ558507</ext-link>; C.c.: LFMAB01 (42); <named-content xmlns:xlink="http://www.w3.org/1999/xlink" content-type="dwc:institutional_code" xlink:title="Museo de La Plata" xlink:href="http://grbio.org/institution/museo-de-la-plata" xlink:type="simple">MLP</named-content> • ♀; same data as preceding; GenBank: <ext-link xmlns:xlink="http://www.w3.org/1999/xlink" ext-link-type="gen" xlink:href="PQ558508" xlink:type="simple">PQ558508</ext-link>, <ext-link xmlns:xlink="http://www.w3.org/1999/xlink" ext-link-type="gen" xlink:href="PQ621637" xlink:type="simple">PQ621637</ext-link>; C.c.: LFMAB02 (43); <named-content xmlns:xlink="http://www.w3.org/1999/xlink" content-type="dwc:institutional_code" xlink:title="Museo de La Plata" xlink:href="http://grbio.org/institution/museo-de-la-plata" xlink:type="simple">MLP</named-content> • ♂; same data as preceding; GenBank: <ext-link xmlns:xlink="http://www.w3.org/1999/xlink" ext-link-type="gen" xlink:href="PQ558509" xlink:type="simple">PQ558509</ext-link>, <ext-link xmlns:xlink="http://www.w3.org/1999/xlink" ext-link-type="gen" xlink:href="PQ621638" xlink:type="simple">PQ621638</ext-link>; C.c.: LFMAB03 (44); <named-content xmlns:xlink="http://www.w3.org/1999/xlink" content-type="dwc:institutional_code" xlink:title="Museo de La Plata" xlink:href="http://grbio.org/institution/museo-de-la-plata" xlink:type="simple">MLP</named-content> • ♀; Brazo Largo; <named-content xmlns:xlink="http://www.w3.org/1999/xlink" content-type="dwc:verbatimCoordinates" xlink:type="simple"><named-content content-type="geo-json" specific-use="{&#34;type&#34;:&#34;Point&#34;,&#34;coordinates&#34;:[-58.882940,-33.865303]}" id="NCID0EDNDI" xlink:type="simple">-33.865303, -58.88294</named-content></named-content>; 5 Feb 2022; A. Faltlhauser leg; on <italic><tp:taxon-name><tp:taxon-name-part taxon-name-part-type="genus" reg="Ludwigia">Ludwigia</tp:taxon-name-part><tp:taxon-name-part taxon-name-part-type="species" reg="glandulosa">g.</tp:taxon-name-part></tp:taxon-name></italic> subsp. <tp:taxon-name><tp:taxon-name-part taxon-name-part-type="genus" reg="Ludwigia"/><tp:taxon-name-part taxon-name-part-type="species" reg="glandulosa"/><tp:taxon-name-part taxon-name-part-type="subspecies" reg="hexapetala">hexapetala</tp:taxon-name-part></tp:taxon-name>, chemically treated for DNA extraction; C.c.: LFLHW01 (15); <named-content xmlns:xlink="http://www.w3.org/1999/xlink" content-type="dwc:institutional_code" xlink:title="Museo de La Plata" xlink:href="http://grbio.org/institution/museo-de-la-plata" xlink:type="simple">MLP</named-content> • ♂; same data as preceding; GenBank: <ext-link xmlns:xlink="http://www.w3.org/1999/xlink" ext-link-type="gen" xlink:href="PQ558503" xlink:type="simple">PQ558503</ext-link>, <ext-link xmlns:xlink="http://www.w3.org/1999/xlink" ext-link-type="gen" xlink:href="PQ621636" xlink:type="simple">PQ621636</ext-link>; C.c.: LFLHW02 (20); <named-content xmlns:xlink="http://www.w3.org/1999/xlink" content-type="dwc:institutional_code" xlink:title="Museo de La Plata" xlink:href="http://grbio.org/institution/museo-de-la-plata" xlink:type="simple">MLP</named-content>. – <bold>Neuquén prov</bold>. • ♀; Plottier, Río Limay; <named-content xmlns:xlink="http://www.w3.org/1999/xlink" content-type="dwc:verbatimCoordinates" xlink:type="simple"><named-content content-type="geo-json" specific-use="{&#34;type&#34;:&#34;Point&#34;,&#34;coordinates&#34;:[-68.185343,-38.969486]}" id="NCID0EWODI" xlink:type="simple">-38.969486, -68.185343</named-content></named-content>; 21 Feb 2021; A. Faltlhauser leg; on <italic><tp:taxon-name><tp:taxon-name-part taxon-name-part-type="genus" reg="Ludwigia">Ludwigia</tp:taxon-name-part><tp:taxon-name-part taxon-name-part-type="species" reg="glandulosa">g.</tp:taxon-name-part></tp:taxon-name></italic> subsp. <tp:taxon-name><tp:taxon-name-part taxon-name-part-type="genus" reg="Ludwigia"/><tp:taxon-name-part taxon-name-part-type="species" reg="glandulosa"/><tp:taxon-name-part taxon-name-part-type="subspecies" reg="hexapetala">hexapetala</tp:taxon-name-part></tp:taxon-name>, chemically treated for DNA extraction; GenBank: <ext-link xmlns:xlink="http://www.w3.org/1999/xlink" ext-link-type="gen" xlink:href="PQ558497" xlink:type="simple">PQ558497</ext-link>; C.c.: LFLHQ01 (9); <named-content xmlns:xlink="http://www.w3.org/1999/xlink" content-type="dwc:institutional_code" xlink:title="Museo de La Plata" xlink:href="http://grbio.org/institution/museo-de-la-plata" xlink:type="simple">MLP</named-content> • ♂; same data as preceding; GenBank: <ext-link xmlns:xlink="http://www.w3.org/1999/xlink" ext-link-type="gen" xlink:href="PQ558498" xlink:type="simple">PQ558498</ext-link>; C.c.: LFLHQ02 (36); <named-content xmlns:xlink="http://www.w3.org/1999/xlink" content-type="dwc:institutional_code" xlink:title="Museo de La Plata" xlink:href="http://grbio.org/institution/museo-de-la-plata" xlink:type="simple">MLP</named-content> • ♂; same data as preceding; GenBank: <ext-link xmlns:xlink="http://www.w3.org/1999/xlink" ext-link-type="gen" xlink:href="PQ558499" xlink:type="simple">PQ558499</ext-link>; C.c.: LFLHQ03 (37); <named-content xmlns:xlink="http://www.w3.org/1999/xlink" content-type="dwc:institutional_code" xlink:title="Museo de La Plata" xlink:href="http://grbio.org/institution/museo-de-la-plata" xlink:type="simple">MLP</named-content>. – <bold>Río Negro prov.</bold> • ♂; Villa Regina; <named-content xmlns:xlink="http://www.w3.org/1999/xlink" content-type="dwc:verbatimCoordinates" xlink:type="simple"><named-content content-type="geo-json" specific-use="{&#34;type&#34;:&#34;Point&#34;,&#34;coordinates&#34;:[-67.075377,-39.098210]}" id="NCID0ESQDI" xlink:type="simple">-39.09821, -67.075377</named-content></named-content>; 29 Mar 2022; A. Faltlhauser leg.; on <italic><tp:taxon-name><tp:taxon-name-part taxon-name-part-type="genus" reg="Myriophyllum">Myriophyllum</tp:taxon-name-part><tp:taxon-name-part taxon-name-part-type="species" reg="aquaticum">aquaticum</tp:taxon-name-part></tp:taxon-name></italic>, chemically treated for DNA extraction; C.c.: LFMAS01 (31); <named-content xmlns:xlink="http://www.w3.org/1999/xlink" content-type="dwc:institutional_code" xlink:title="Museo de La Plata" xlink:href="http://grbio.org/institution/museo-de-la-plata" xlink:type="simple">MLP</named-content> • ♀; same data as preceding; chemically treated for DNA extraction; GenBank: <ext-link xmlns:xlink="http://www.w3.org/1999/xlink" ext-link-type="gen" xlink:href="PQ558513" xlink:type="simple">PQ558513</ext-link>; C.c.: LFMAS02 (32), <named-content xmlns:xlink="http://www.w3.org/1999/xlink" content-type="dwc:institutional_code" xlink:title="Museo de La Plata" xlink:href="http://grbio.org/institution/museo-de-la-plata" xlink:type="simple">MLP</named-content>. Uruguay – <bold>Rocha prov.</bold> • 5♀, 2♂; Punta del Diablo; <named-content xmlns:xlink="http://www.w3.org/1999/xlink" content-type="dwc:verbatimCoordinates" xlink:type="simple"><named-content content-type="geo-json" specific-use="{&#34;type&#34;:&#34;Point&#34;,&#34;coordinates&#34;:[-53.598305,-34.013056]}" id="NCID0EURDI" xlink:type="simple">-34.0130556, -53.598305</named-content></named-content>; 10 Mar 2019; P. Pratt leg.; on <italic><tp:taxon-name><tp:taxon-name-part taxon-name-part-type="genus" reg="Ludwigia">Ludwigia</tp:taxon-name-part><tp:taxon-name-part taxon-name-part-type="species" reg="glandulosa">g.</tp:taxon-name-part></tp:taxon-name></italic> subsp. <tp:taxon-name><tp:taxon-name-part taxon-name-part-type="genus" reg="Ludwigia"/><tp:taxon-name-part taxon-name-part-type="species" reg="glandulosa"/><tp:taxon-name-part taxon-name-part-type="subspecies" reg="hexapetala">hexapetala</tp:taxon-name-part></tp:taxon-name>, chemically treated for DNA extraction; C.c.: LFLHH01-07 (17,18,21–23,33,34); <named-content xmlns:xlink="http://www.w3.org/1999/xlink" content-type="dwc:institutional_code" xlink:title="Museo de La Plata" xlink:href="http://grbio.org/institution/museo-de-la-plata" xlink:type="simple">MLP</named-content> • ♀; same data as preceding; GenBank: <ext-link xmlns:xlink="http://www.w3.org/1999/xlink" ext-link-type="gen" xlink:href="PQ558493" xlink:type="simple">PQ558493</ext-link>; C.c.: LFLHH08 (UY1) • ♂; same data as preceding; GenBank: <ext-link xmlns:xlink="http://www.w3.org/1999/xlink" ext-link-type="gen" xlink:href="PQ558494" xlink:type="simple">PQ558494</ext-link>; C.c.: LFLHH09 (UY2).</p></tp:treatment-sec><tp:treatment-sec sec-type="diagnosis" id="SECID0E5SDI"><title>Diagnosis.</title><p>The characters that identify this species are: predominant bronze colour with golden, greenish, or purple reflections and piceous abdomen. Antennae brown, antennomere 1–3 yellowish. Antennomere 2 oval. Antebasal sulcus of prothorax slightly impressed. Lamina of sternite 8 subtriangular, spatular or with irregularly expanded sides; vaginal palpi short, conical. Median lobe broadened anteriorly from medial length, margins of dorsal depression with small denticles.</p></tp:treatment-sec><tp:treatment-sec sec-type="description" id="SECID0EDTDI"><title>Description.</title><p><bold>Female.</bold> The description is based on photographs of the lectotype and paralectotypes, and on specimens collected in Argentina and Uruguay. Length: 4.3 (0.13); elytral base width: 1.7 (0.04); max. elytral width: 2.1 (0.13) (<italic>n</italic> = 7). <bold><italic>Colour</italic>.</bold> Head bronze. Antennae brown, antennomeres 1–3 pale brown or yellowish. Mandibles, labium, and maxillae brown. Scutellum piceous. Thorax and dorsal elytra bronze with golden, greenish, or purple reflections. Abdomen, piceous. Legs whitish yellow, coxae chestnut, tarsomeres 1–3 yellowish, distal part dark brown. Ventral surface piceous (Figs <xref ref-type="fig" rid="F7">7</xref>–<xref ref-type="fig" rid="F9">9</xref>). <bold><italic>Head</italic></bold> (Fig. <xref ref-type="fig" rid="F7">7C</xref>). Vertex glabrous, coarse setiferous punctures located above posterior margin of eyes, others located between inner margin of eyes and antennal calli. Post antennal calli barely raised, trapezoidal; antennal sockets closed to anterior margin of eyes, distance between them greater than transverse diameter of antennal sockets. Frontal ridge moderately convex; anterofrontal ridge lower than frontal ridge in lateral view, with small setae on each side, two or three short setae below antennal sockets and two long setae near base of clypeus. Antennae 11-segmented, inserted below midline of eyes, extended less than half of elytral length; antennomere 2 short, oval, longer than half the length of antennomere 3, antennomere 3 elongate, barely shorter than antennomere 4; antennomeres 4–7 cylindrical, similar in length, antennomeres 8–10 somewhat shorter, antennomere 11 acuminate at apex. Antennomeres 1–3 scarcely setose, from 4–11 densely setose over entire surface; all antennomeres with stiff, spreading setae at apex (Figs <xref ref-type="fig" rid="F9">9D</xref>, <xref ref-type="fig" rid="F10">10A</xref>). Eyes convex, inner margin slightly concave. <bold><italic>Thorax</italic></bold> (Figs <xref ref-type="fig" rid="F7">7</xref>, <xref ref-type="fig" rid="F8">8</xref>). Pronotum slightly convex, with irregular punctation, maximum width near mid-width. Antebasal sulcus slightly impressed, not reaching lateral margins; anterior lateral angles rounded, posterior angles acuminate, each with a long seta. Prosternum convex, finely pubescent, narrow prosternal process, rounded at apex, extending beyond the procoxal cavities; these are rounded and open posteriorly. Mesosternum with dense pubescence, short and wide mesosternal process; mesocoxal cavities inserted at the posterior margin. Metasternum usually longer than wide, central area finely striated, densely pubescent laterally, metacoxal cavities transverse, inserted at the posterior margin. Elytra convex, broader than pronotum; maximum width near the posterior third. Surface uniformly punctate in the basal half, with punctures similar but sparser than those on the pronotum, and more finely punctate towards the apex. Discal punctures aligned in two short rows near the elytral suture, humeral calli rounded, smooth. Epipleura subvertical, broad at the base, gradually narrowed towards the middle of the elytral length. Legs with the pro-mesofemora fusiform, moderately broadened; metafemora broader, dorsal margin slightly convex, anterior margin nearly straight. Apical margins of all tibiae with short spurs; trochanters, femora, and tibiae of all legs sparsely setose; ventral and lateral margins of metalegs densely setose. Tarsomere 1 of prolegs triangular, shorter than tarsomeres 2+3 combined; tarsomere 2 triangular; tarsomere 3 deeply bilobed. Tarsomeres 1 of meso-metalegs elongated, longer than tarsomeres 2+3 combined, claws appendiculate. <bold><italic>Abdomen</italic></bold> (Figs <xref ref-type="fig" rid="F7">7B</xref>, <xref ref-type="fig" rid="F9">9</xref>). Margin of fifth sternite convex.</p><fig id="F8" position="float" orientation="portrait"><object-id xmlns:xlink="http://www.w3.org/1999/xlink" content-type="doi" xlink:type="simple">10.3897/zookeys.1228.138773.figure8</object-id><object-id xmlns:xlink="http://www.w3.org/1999/xlink" content-type="arpha" xlink:type="simple">BC1A073F-AF1F-5D0D-853F-84915013631F</object-id><label>Figure 8.</label><caption><p><italic><tp:taxon-name><tp:taxon-name-part taxon-name-part-type="genus" reg="Lysathia">Lysathia</tp:taxon-name-part><tp:taxon-name-part taxon-name-part-type="species" reg="flavipes">flavipes</tp:taxon-name-part></tp:taxon-name></italic>, examples of colour variability <bold>A</bold> bronze-piceous dorsum (code MA_N_01) with a golden-green metallic sheen. Female. Dique Luján, Argentina <bold>B</bold> purplish piceous dorsum. Legs pale brown (code LM_U_01). Female. Bahía Blanca, Arg <bold>C</bold> copper-piceous dorsum. Whitish yellow legs. Female. Dique Luján, Arg <bold>D</bold> bronze -piceous dorsum. Legs whitish yellow. Male. La Plata, Arg.</p></caption><graphic xmlns:xlink="http://www.w3.org/1999/xlink" xlink:href="zookeys-1228-011_article-138773__-g008.jpg" position="float" orientation="portrait" xlink:type="simple" id="oo_1250667.jpg"><uri content-type="original_file" xlink:type="simple">https://binary.pensoft.net/fig/1250667</uri></graphic></fig><fig id="F9" position="float" orientation="portrait"><object-id xmlns:xlink="http://www.w3.org/1999/xlink" content-type="doi" xlink:type="simple">10.3897/zookeys.1228.138773.figure9</object-id><object-id xmlns:xlink="http://www.w3.org/1999/xlink" content-type="arpha" xlink:type="simple">A11DDAA2-FA8C-5864-A481-3E9B9F61A676</object-id><label>Figure 9.</label><caption><p><italic><tp:taxon-name><tp:taxon-name-part taxon-name-part-type="genus" reg="Lysathia">Lysathia</tp:taxon-name-part><tp:taxon-name-part taxon-name-part-type="species" reg="flavipes">flavipes</tp:taxon-name-part></tp:taxon-name></italic>, ventral, piceous colour. Variability in leg colouration <bold>A</bold> pale brown legs (code LM_U_01). Female. Bahía Blanca, Arg <bold>B</bold> whitish yellow legs. Male. La Plata, Arg <bold>C</bold> whitish yellow legs. Female. Dique Luján, Arg <bold>D</bold> left antenna. Female, La Plata, Arg.</p></caption><graphic xmlns:xlink="http://www.w3.org/1999/xlink" xlink:href="zookeys-1228-011_article-138773__-g009.jpg" position="float" orientation="portrait" xlink:type="simple" id="oo_1250668.jpg"><uri content-type="original_file" xlink:type="simple">https://binary.pensoft.net/fig/1250668</uri></graphic></fig><fig id="F10" position="float" orientation="portrait"><object-id xmlns:xlink="http://www.w3.org/1999/xlink" content-type="doi" xlink:type="simple">10.3897/zookeys.1228.138773.figure10</object-id><object-id xmlns:xlink="http://www.w3.org/1999/xlink" content-type="arpha" xlink:type="simple">AC9E1F4B-AF7F-5A19-8E75-2C97E27B3C08</object-id><label>Figure 10.</label><caption><p><italic><tp:taxon-name><tp:taxon-name-part taxon-name-part-type="genus" reg="Lysathia">Lysathia</tp:taxon-name-part><tp:taxon-name-part taxon-name-part-type="species" reg="flavipes">flavipes</tp:taxon-name-part></tp:taxon-name></italic><bold>A</bold> antenna <bold>B–D</bold> median lobe of aedeagus <bold>B</bold> dorsal view <bold>C</bold> ventral view <bold>D</bold> lateral view <bold>E</bold> sternite 8 <bold>F</bold> vaginal palpi <bold>G</bold> spermatheca. Abbreviations: <bold>ap</bold>: appendix, <bold>d</bold>: denticles, <bold>lla</bold>: lateral lamella, <bold>mla</bold>: median lamella, <bold>pu</bold>: pump, <bold>re</bold>: receptacle, <bold>sp</bold>: spermathecal duct, <bold>tg</bold>: tegmen, <bold>ti</bold>: tignum. Illustrations by Dr. Julia Rouaux. Scale bars: 0.1 <abbrev xmlns:xlink="http://www.w3.org/1999/xlink" xlink:title="millimetres" id="ABBRID0ETYDI" xlink:type="simple">mm</abbrev>.</p></caption><graphic xmlns:xlink="http://www.w3.org/1999/xlink" xlink:href="zookeys-1228-011_article-138773__-g010.jpg" position="float" orientation="portrait" xlink:type="simple" id="oo_1250669.jpg"><uri content-type="original_file" xlink:type="simple">https://binary.pensoft.net/fig/1250669</uri></graphic></fig><p><bold>Male.</bold> The specimens examined are similar in colour and sculpturing to the female. Body smaller, length: 3.9 (0.21); elytral base width: 1.5 (0.06); maximum elytral width: 1.7 (0.10) (<italic>n</italic> = 8). Similar to female in colour and morphology. Abdomen with margin of fifth sternite truncated (Figs <xref ref-type="fig" rid="F7">7E</xref>, <xref ref-type="fig" rid="F9">9B</xref>).</p></tp:treatment-sec><tp:treatment-sec sec-type="description" id="SECID0EKZDI"><title>Description of genitalia</title><p><bold>in specimens from Argentina. <italic>Female genitalia</italic>.</bold> Sternite lamina 8 (Fig. <xref ref-type="fig" rid="F10">10E</xref>) subtriangular, lateral margins irregular, distal third of lamina sclerotized, tignum thin ~ 2.5 × lamina length, basal portion widened, broad. Vaginal palpi (Fig. <xref ref-type="fig" rid="F10">10F</xref>) short, conical, slightly divergent. Spermatheca (Fig. <xref ref-type="fig" rid="F10">10G</xref>) V-shaped, receptacle and pump sclerotised, receptacle oval, distal half narrow, subcylindrical, shorter than receptacle, with a very small appendix at apex. Basal portion of spermathecal duct short, cylindrical, distal part coiled.</p><p><bold><italic>Male genitalia</italic></bold> (Fig. <xref ref-type="fig" rid="F10">10B–D</xref>). Aedeagus with median lobe sclerotised, symmetrical, in dorsal view widened from middle of aedeagus, tapering towards end, apex ventrally inclined with small projection, in lateral view slightly curved. Dorsal depression long, ~ 1/2 of median lobe, margins with denticles, one median lamella and two lateral, median lamella triangular, broad and long, ~ 5 × the width of laterals. Ventral depression ~ ¾ of aedeagus. Internal sac with broad U-shaped sclerite, lateral arms broader at the base, connected by a slightly sclerotised area. Tegmen Y-shaped, manubrium and arms of similar length.</p></tp:treatment-sec><tp:treatment-sec sec-type="variation" id="SECID0EM1DI"><title>Variations.</title><p>The paralectotypes and other specimens of <italic><tp:taxon-name><tp:taxon-name-part taxon-name-part-type="genus" reg="Lysathia">L.</tp:taxon-name-part><tp:taxon-name-part taxon-name-part-type="species" reg="flavipes">flavipes</tp:taxon-name-part></tp:taxon-name></italic> examined are similar to the lectotype specimen; however, there is variation in colouration, punctation, and details of the genitalia. It is necessary to consider the possible colour variations of the type series specimens that were collected before 1859. The colouration variations observed in mature, living specimens are often related to light incidence due to cuticle reflection. For example, the colouration of the Montevideo paralectotype specimen (Fig. <xref ref-type="fig" rid="F7">7D</xref>) shows variation in the colour of the pronotum that is metallic greenish; the ventral surface of antennomere 1 and the apex of the remaining antennomeres are somewhat darker than in the type, while the elytra are a paler bronze. In the paralectotype from Buenos Aires, the general colour is metallic bronze (Fig. <xref ref-type="fig" rid="F7">7F</xref>) and the yellow legs are paler. Some specimens collected in Argentina display a darker colour on the antennae and pronotum.</p><p>Punctation may vary due to the depth and distance between them. The greatest variation is observed in the punctation near the humeral calli where, in some specimens, is arranged in two rows surrounding the humeral calli. Female genitalia show minor variations. The lamina of sternite 8 is the most variable structure, its shape being highly irregular in some specimens, while in others there may be slight differences in the degree of divergence of the vaginal palpi and development of spermatheca.</p></tp:treatment-sec><tp:treatment-sec sec-type="distribution" id="SECID0EG2DI"><title>Geographic distribution.</title><p><italic><tp:taxon-name><tp:taxon-name-part taxon-name-part-type="genus" reg="Graptodera">Graptodera</tp:taxon-name-part><tp:taxon-name-part taxon-name-part-type="species" reg="flavipes">flavipes</tp:taxon-name-part></tp:taxon-name></italic> was originally described from Argentina (Buenos Aires) and Uruguay (Montevideo). Later <xref ref-type="bibr" rid="B2">Bechyné (1954</xref>, <xref ref-type="bibr" rid="B5">1957b</xref>, <xref ref-type="bibr" rid="B6">1959</xref>) recorded it in other Argentine provinces (Entre Ríos, Misiones, Corrientes, and Córdoba), Brazilian states (Mato Grosso, Santa Catarina, and Rio Grande do Sul), Bolivia, and Paraguay. <xref ref-type="bibr" rid="B64">Scherer (1960)</xref> recorded it for Amazonas (Brazil) and Río Negro province (Argentina). In this work, its distribution is expanded to more localities of the mentioned Argentine provinces and the southern limit of distribution is extended to the province of Neuquén (38°S).</p></tp:treatment-sec><tp:treatment-sec sec-type="host" id="SECID0EH3DI"><title>Host plants.</title><p><italic><tp:taxon-name><tp:taxon-name-part taxon-name-part-type="genus" reg="Lysathia">Lysathia</tp:taxon-name-part><tp:taxon-name-part taxon-name-part-type="species" reg="flavipes">flavipes</tp:taxon-name-part></tp:taxon-name></italic> was found feeding on <tp:taxon-name><tp:taxon-name-part taxon-name-part-type="genus" reg="Ludwigia">Ludwigia</tp:taxon-name-part><tp:taxon-name-part taxon-name-part-type="species" reg="grandiflora">grandiflora</tp:taxon-name-part><tp:taxon-name-part taxon-name-part-type="infraspecific-rank">subsp.</tp:taxon-name-part><tp:taxon-name-part taxon-name-part-type="subspecies" reg="hexapetala">hexapetala</tp:taxon-name-part></tp:taxon-name>, <tp:taxon-name><tp:taxon-name-part taxon-name-part-type="genus" reg="Ludwigia">Ludwigia</tp:taxon-name-part><tp:taxon-name-part taxon-name-part-type="species" reg="peploides">peploides</tp:taxon-name-part><tp:taxon-name-part taxon-name-part-type="infraspecific-rank">subsp.</tp:taxon-name-part><tp:taxon-name-part taxon-name-part-type="subspecies" reg="montevidensis">montevidensis</tp:taxon-name-part></tp:taxon-name> (<tp:taxon-name><tp:taxon-name-part taxon-name-part-type="family">Onagraceae</tp:taxon-name-part></tp:taxon-name>) and <italic><tp:taxon-name><tp:taxon-name-part taxon-name-part-type="genus" reg="Myriophyllum">Myriophyllum</tp:taxon-name-part><tp:taxon-name-part taxon-name-part-type="species" reg="aquaticum">aquaticum</tp:taxon-name-part></tp:taxon-name></italic> (<tp:taxon-name><tp:taxon-name-part taxon-name-part-type="family">Haloragaceae</tp:taxon-name-part></tp:taxon-name>).</p></tp:treatment-sec><tp:treatment-sec sec-type="comments" id="SECID0EP5DI"><title>Comments.</title><p><xref ref-type="bibr" rid="B2">Bechyné (1954)</xref> described two new species, <italic><tp:taxon-name><tp:taxon-name-part taxon-name-part-type="genus" reg="Altica">Altica</tp:taxon-name-part><tp:taxon-name-part taxon-name-part-type="species" reg="bohumilae">bohumilae</tp:taxon-name-part></tp:taxon-name></italic> and <italic><tp:taxon-name><tp:taxon-name-part taxon-name-part-type="genus" reg="Altica">Altica</tp:taxon-name-part><tp:taxon-name-part taxon-name-part-type="species" reg="muriensis">muriensis</tp:taxon-name-part></tp:taxon-name></italic>, and included them in a key with <italic><tp:taxon-name><tp:taxon-name-part taxon-name-part-type="genus" reg="Altica">A.</tp:taxon-name-part><tp:taxon-name-part taxon-name-part-type="species" reg="flavipes">flavipes</tp:taxon-name-part></tp:taxon-name></italic>. He grouped these species, later transferred to the genus <italic><tp:taxon-name><tp:taxon-name-part taxon-name-part-type="genus" reg="Lysathia">Lysathia</tp:taxon-name-part></tp:taxon-name></italic>, based on their general copper to purplish colouration, with yellow legs and antennae (<xref ref-type="bibr" rid="B6">Bechyné 1959</xref>). <italic><tp:taxon-name><tp:taxon-name-part taxon-name-part-type="genus" reg="Lysathia">Lysathia</tp:taxon-name-part><tp:taxon-name-part taxon-name-part-type="species" reg="flavipes">flavipes</tp:taxon-name-part></tp:taxon-name></italic> and <italic><tp:taxon-name><tp:taxon-name-part taxon-name-part-type="genus" reg="Lysathia">L.</tp:taxon-name-part><tp:taxon-name-part taxon-name-part-type="species" reg="bohumilae">bohumilae</tp:taxon-name-part></tp:taxon-name></italic> share the tarsomere of the male prolegs being less developed than that of <italic><tp:taxon-name><tp:taxon-name-part taxon-name-part-type="genus" reg="Lysathia">L.</tp:taxon-name-part><tp:taxon-name-part taxon-name-part-type="species" reg="muriensis">muriensis</tp:taxon-name-part></tp:taxon-name></italic>. <italic><tp:taxon-name><tp:taxon-name-part taxon-name-part-type="genus" reg="Lysathia">Lysathia</tp:taxon-name-part><tp:taxon-name-part taxon-name-part-type="species" reg="bohumilae">bohumilae</tp:taxon-name-part></tp:taxon-name></italic> (cited for Argentina: Buenos Aires, Entre Ríos; Paraguay; and Brazil: Rio Grande do Sul) is a robust species, 4.5–5.5 <abbrev xmlns:xlink="http://www.w3.org/1999/xlink" xlink:title="millimetres" id="ABBRID0ESBAK" xlink:type="simple">mm</abbrev>, dark brown in colour, with very fine body punctation that decreases in the apical region of the elytra. <italic><tp:taxon-name><tp:taxon-name-part taxon-name-part-type="genus" reg="Lysathia">Lysathia</tp:taxon-name-part><tp:taxon-name-part taxon-name-part-type="species" reg="muriensis">muriensis</tp:taxon-name-part></tp:taxon-name></italic>, cited for Rio de Janeiro (Brazil), differs from the other two species by the the tarsomere 1 of the male prolegs that is as wide as the base of the tibia. Other differentiating characters include a yellow general body colour with pale brown lateral areas on the elytra, and dense pubescence on the apical part of the elytra.</p><p>Bechyné included a new species, <italic><tp:taxon-name><tp:taxon-name-part taxon-name-part-type="genus" reg="Ludwigia">L.</tp:taxon-name-part><tp:taxon-name-part taxon-name-part-type="species" reg="louella">louella</tp:taxon-name-part></tp:taxon-name></italic>, in the “<italic><tp:taxon-name><tp:taxon-name-part taxon-name-part-type="genus" reg="Ludwigia"/><tp:taxon-name-part taxon-name-part-type="species" reg="flavipes">flavipes</tp:taxon-name-part></tp:taxon-name></italic> group” (<xref ref-type="bibr" rid="B2">Bechyné 1954</xref>), cited for Argentina (Tucumán and Salta), which so far does not share its distribution with the species mentioned above. Similar in size to <italic><tp:taxon-name><tp:taxon-name-part taxon-name-part-type="genus" reg="Lysathia">L.</tp:taxon-name-part><tp:taxon-name-part taxon-name-part-type="species" reg="flavipes">flavipes</tp:taxon-name-part></tp:taxon-name></italic>, it differs from the other species by the structure of the elytra and its general brown colour with steel blue reflections and reddish antennae. Later, <xref ref-type="bibr" rid="B4">Bechyné (1957a)</xref> described <italic><tp:taxon-name><tp:taxon-name-part taxon-name-part-type="genus" reg="Ludwigia">L.</tp:taxon-name-part><tp:taxon-name-part taxon-name-part-type="species" reg="viedma">viedma</tp:taxon-name-part></tp:taxon-name></italic> and <italic><tp:taxon-name><tp:taxon-name-part taxon-name-part-type="genus" reg="Ludwigia">L.</tp:taxon-name-part><tp:taxon-name-part taxon-name-part-type="species" reg="patagonica">patagonica</tp:taxon-name-part></tp:taxon-name></italic> for southern Argentina, relating them to the <italic><tp:taxon-name><tp:taxon-name-part taxon-name-part-type="genus" reg="Lysathia">Lysathia</tp:taxon-name-part></tp:taxon-name></italic> species reported for Chile due to their dark (sombre) colouration in legs and antennae (sometimes reddish), in contrast to those of <italic><tp:taxon-name><tp:taxon-name-part taxon-name-part-type="genus" reg="Lysathia">L.</tp:taxon-name-part><tp:taxon-name-part taxon-name-part-type="species" reg="flavipes">flavipes</tp:taxon-name-part></tp:taxon-name></italic> group. In (1959), Bechyné described <italic><tp:taxon-name><tp:taxon-name-part taxon-name-part-type="genus" reg="Ludwigia">L.</tp:taxon-name-part><tp:taxon-name-part taxon-name-part-type="species" reg="chaparensis">chaparensis</tp:taxon-name-part></tp:taxon-name></italic>, <italic><tp:taxon-name><tp:taxon-name-part taxon-name-part-type="genus" reg="Ludwigia">L.</tp:taxon-name-part><tp:taxon-name-part taxon-name-part-type="species" reg="arapata">arapata</tp:taxon-name-part></tp:taxon-name></italic>, and <italic><tp:taxon-name><tp:taxon-name-part taxon-name-part-type="genus" reg="Ludwigia">L.</tp:taxon-name-part><tp:taxon-name-part taxon-name-part-type="species" reg="hygrobia">hygrobia</tp:taxon-name-part></tp:taxon-name></italic> for Bolivia, associating these three species with the “<italic><tp:taxon-name><tp:taxon-name-part taxon-name-part-type="genus" reg="Ludwigia"/><tp:taxon-name-part taxon-name-part-type="species" reg="flavipes">flavipes</tp:taxon-name-part></tp:taxon-name></italic> group”. The broad development of the tarsomere 1 of the male prolegs relates these species to <italic><tp:taxon-name><tp:taxon-name-part taxon-name-part-type="genus" reg="Lysathia">L.</tp:taxon-name-part><tp:taxon-name-part taxon-name-part-type="species" reg="muriensis">muriensis</tp:taxon-name-part></tp:taxon-name></italic>.</p><p>Much later, <xref ref-type="bibr" rid="B47">Medvedev (2001)</xref> described <italic><tp:taxon-name><tp:taxon-name-part taxon-name-part-type="genus" reg="Lysathia">Lysathia</tp:taxon-name-part><tp:taxon-name-part taxon-name-part-type="species" reg="siolii">siolii</tp:taxon-name-part></tp:taxon-name></italic> from specimens collected on <italic><tp:taxon-name><tp:taxon-name-part taxon-name-part-type="genus" reg="Ludwigia">Ludwigia</tp:taxon-name-part><tp:taxon-name-part taxon-name-part-type="species" reg="natans">natans</tp:taxon-name-part></tp:taxon-name></italic> for the Pantanal region (alluvial plain shared by Mato Grosso do Sul, Mato Grosso, part of Bolivia and Alto Paraguay). He placed this species in the <italic><tp:taxon-name><tp:taxon-name-part taxon-name-part-type="genus" reg="Ludwigia"/><tp:taxon-name-part taxon-name-part-type="species" reg="flavipes">flavipes</tp:taxon-name-part></tp:taxon-name></italic> group, close to <italic><tp:taxon-name><tp:taxon-name-part taxon-name-part-type="genus" reg="Lysathia">L.</tp:taxon-name-part><tp:taxon-name-part taxon-name-part-type="species" reg="bohumilae">bohumilae</tp:taxon-name-part></tp:taxon-name></italic>, <italic><tp:taxon-name><tp:taxon-name-part taxon-name-part-type="genus" reg="Lysathia">L.</tp:taxon-name-part><tp:taxon-name-part taxon-name-part-type="species" reg="flavipes">flavipes</tp:taxon-name-part></tp:taxon-name></italic>, and <italic><tp:taxon-name><tp:taxon-name-part taxon-name-part-type="genus" reg="Ludwigia">L.</tp:taxon-name-part><tp:taxon-name-part taxon-name-part-type="species" reg="hygrobia">hygrobia</tp:taxon-name-part></tp:taxon-name></italic> (<xref ref-type="bibr" rid="B6">Bechyné 1959</xref>) from Bolivia because of its general bronze colouration and piceous antennae with dark ochre inner part. However, <italic><tp:taxon-name><tp:taxon-name-part taxon-name-part-type="genus" reg="Lysathia">L.</tp:taxon-name-part><tp:taxon-name-part taxon-name-part-type="species" reg="siolii">siolii</tp:taxon-name-part></tp:taxon-name></italic> differs by the dense and deep punctation of the elytra and a well-developed ventral ridge of the median lobe of aedeagus.</p></tp:treatment-sec><ref-list><ref id="B78"><mixed-citation xmlns:xlink="http://www.w3.org/1999/xlink" xlink:type="simple"><person-group><name name-style="western"><surname>Weise</surname><given-names>J</given-names></name></person-group> (<year>1888</year>) Naturgeschichte der Insecten Deutschland, VI Band. <tp:taxon-name><tp:taxon-name-part taxon-name-part-type="family">Chrysomelidae</tp:taxon-name-part></tp:taxon-name>. Berlin, 825–825. <ext-link xlink:href="https://www.biodiversitylibrary.org/item/105313#page/847/mode/1up" ext-link-type="uri" xlink:type="simple">https://www.biodiversitylibrary.org/item/105313#page/847/mode/1up</ext-link></mixed-citation></ref><ref id="B6"><mixed-citation xmlns:xlink="http://www.w3.org/1999/xlink" xlink:type="simple"><person-group><name name-style="western"><surname>Bechyné</surname><given-names>J</given-names></name></person-group> (<year>1959</year>) <article-title>Beiträge zur kenntnis der alticidenfauna boliviens.</article-title><source>Beitrage Zur Neotropischen Fauna</source><volume>1</volume>(<issue>4</issue>): <fpage>269</fpage>–<lpage>381</lpage>. <ext-link xlink:href="10.1080/01650525909380619" ext-link-type="doi" xlink:type="simple">https://doi.org/10.1080/01650525909380619</ext-link></mixed-citation></ref><ref id="B10"><mixed-citation xmlns:xlink="http://www.w3.org/1999/xlink" xlink:type="simple"><person-group><name name-style="western"><surname>Boheman</surname><given-names>CH</given-names></name></person-group> (<year>1859</year>) <article-title><tp:taxon-name><tp:taxon-name-part taxon-name-part-type="order">Coleoptera</tp:taxon-name-part></tp:taxon-name>. Species novas descripsit.</article-title> In: Kongliga Svenska Fregatten Eugenies Resa omkring jorden under bef äl af CA Virgin  (<role>Eds</role>) <issue-title>, Zoologi, 2 (1), Insecta.</issue-title><source>Svenska Vetenskaps Akademien Stockholm, Sweden</source>, <fpage>113</fpage>–<lpage>218</lpage>. <ext-link xlink:href="10.5962/bhl.title.2467" ext-link-type="doi" xlink:type="simple">https://doi.org/10.5962/bhl.title.2467</ext-link></mixed-citation></ref><ref id="B2"><mixed-citation xmlns:xlink="http://www.w3.org/1999/xlink" xlink:type="simple"><person-group><name name-style="western"><surname>Bechyné</surname><given-names>J</given-names></name></person-group> (<year>1954</year>) <article-title>Über die in Matto Grosso von F. Plaumann gesammelten <tp:taxon-name><tp:taxon-name-part taxon-name-part-type="superfamily">Chrysomeloidea</tp:taxon-name-part></tp:taxon-name> (Col. <tp:taxon-name><tp:taxon-name-part taxon-name-part-type="clade">Phytophaga</tp:taxon-name-part></tp:taxon-name>). Entomologische Arbeiten aus dem Museum G. Frey. Bd.</article-title><volume>5</volume>: <fpage>116</fpage>–<lpage>580</lpage>. <ext-link xlink:href="https://www.biodiversitylibrary.org/page/45932795#page/128/mode/1up" ext-link-type="uri" xlink:type="simple">https://www.biodiversitylibrary.org/page/45932795#page/128/mode/1up</ext-link></mixed-citation></ref><ref id="B5"><mixed-citation xmlns:xlink="http://www.w3.org/1999/xlink" xlink:type="simple"><person-group><name name-style="western"><surname>Bechyné</surname><given-names>J</given-names></name></person-group> (<year>1957b</year>) <article-title>Provisorische Liste der Alticiden von Rio Grande do Sul (Col. Phytoph. <tp:taxon-name><tp:taxon-name-part taxon-name-part-type="superfamily">Chrysomeloidea</tp:taxon-name-part></tp:taxon-name>).</article-title><source>Iheringia</source><volume>3</volume>: <fpage>1</fpage>–<lpage>52</lpage>. <ext-link xlink:href="https://www.biodiversitylibrary.org/item/107738#page/80/mode/1up" ext-link-type="uri" xlink:type="simple">https://www.biodiversitylibrary.org/item/107738#page/80/mode/1up</ext-link></mixed-citation></ref><ref id="B64"><mixed-citation xmlns:xlink="http://www.w3.org/1999/xlink" xlink:type="simple"><person-group><name name-style="western"><surname>Scherer</surname><given-names>G</given-names></name></person-group> (<year>1960</year>) <article-title>Beitrag zur kenntnis der Alticiden fauna Brasiliens (<tp:taxon-name><tp:taxon-name-part taxon-name-part-type="order">Coleoptera</tp:taxon-name-part></tp:taxon-name>: Phytoph.) Entomologische Arbeiten Aus Dem Museum G. Frey. Bd.</article-title><volume>11</volume>(<issue>1</issue>): <fpage>180</fpage>–<lpage>272</lpage>. <ext-link xlink:href="https://www.biodiversitylibrary.org/item/173245#page/12/mode/1up" ext-link-type="uri" xlink:type="simple">https://www.biodiversitylibrary.org/item/173245#page/12/mode/1up</ext-link></mixed-citation></ref><ref id="B4"><mixed-citation xmlns:xlink="http://www.w3.org/1999/xlink" xlink:type="simple"><person-group><name name-style="western"><surname>Bechyné</surname><given-names>J</given-names></name></person-group> (<year>1957a</year>) <article-title>Alticides neotropicaux de la collection du Museo Civico di Storia Naturale “Giacomo Doria” di Genova. Annali del Museo Civico di Storia Naturale di Genova.</article-title><volume>69</volume>: <fpage>51</fpage>–<lpage>74</lpage>. <ext-link xlink:href="https://www.biodiversitylibrary.org/page/34909361#page/467/mode/1up" ext-link-type="uri" xlink:type="simple">https://www.biodiversitylibrary.org/page/34909361#page/467/mode/1up</ext-link></mixed-citation></ref><ref id="B47"><mixed-citation xmlns:xlink="http://www.w3.org/1999/xlink" xlink:type="simple"><person-group><name name-style="western"><surname>Medvedev</surname><given-names>LN</given-names></name></person-group> (<year>2001</year>) A new species of <italic><tp:taxon-name><tp:taxon-name-part taxon-name-part-type="genus">Lysathia</tp:taxon-name-part></tp:taxon-name></italic> Bechyne, 1959 from the Pantanal, Brazil (<tp:taxon-name><tp:taxon-name-part taxon-name-part-type="class">Insecta</tp:taxon-name-part></tp:taxon-name>, <tp:taxon-name><tp:taxon-name-part taxon-name-part-type="order">Coleoptera</tp:taxon-name-part></tp:taxon-name>, <tp:taxon-name><tp:taxon-name-part taxon-name-part-type="family">Chrysomelidae</tp:taxon-name-part></tp:taxon-name>, <tp:taxon-name><tp:taxon-name-part taxon-name-part-type="subfamily">Alticinae</tp:taxon-name-part></tp:taxon-name>). Amazoniana 16(3/4): 417–420.</mixed-citation></ref></ref-list></tp:taxon-treatment>
