# Supplementary material for: ﻿Lysathiaflavipes and Lysathiacilliersae Cabrera sp. nov. (Coleoptera, Chrysomelidae): genetic and morphological unravelling of biocontrol agents for two invasive aquatic plants
Source: Zookeys. 2025 Feb 13;1228:11–52. doi: 10.3897/zookeys.1228.138773 (PMC11843172; doi:10.3897/zookeys.1228.138773)
Supplement: XML Treatment for Lysathia cilliersae [file zookeys.1228.138773-treatment2.xml]

<!DOCTYPE tp:taxon-treatment
  PUBLIC "-//TaxonX//DTD Taxonomic Treatment Publishing DTD v0 20100105//EN" "tax-treatment-NSO.dtd">
<tp:taxon-treatment xmlns:tp="http://www.plazi.org/taxpub"><tp:treatment-meta><kwd-group><label>Taxon classification</label><kwd>
                <named-content content-type="kingdom">Animalia</named-content>
              </kwd><kwd>
                <named-content content-type="order">Coleoptera</named-content>
              </kwd><kwd>
                <named-content content-type="family">Chrysomelidae</named-content>
              </kwd></kwd-group><mixed-citation publication-type="journal"><person-group><name><surname>Faltlhauser</surname><given-names>Ana C.</given-names></name><name><surname>Cabrera</surname><given-names>Nora</given-names></name><name><surname>Hernández</surname><given-names>M. Cristina</given-names></name><name><surname>Sánchez Restrepo</surname><given-names>Andrés F.</given-names></name><name><surname>Hill</surname><given-names>Martin</given-names></name><name><surname>Sosa</surname><given-names>Alejandro J.</given-names></name></person-group><article-title>﻿<italic><tp:taxon-name><tp:taxon-name-part taxon-name-part-type="genus" reg="Lysathia">Lysathia</tp:taxon-name-part><tp:taxon-name-part taxon-name-part-type="species" reg="flavipes">flavipes</tp:taxon-name-part></tp:taxon-name></italic> and <italic><tp:taxon-name><tp:taxon-name-part taxon-name-part-type="genus" reg="Lysathia">Lysathia</tp:taxon-name-part><tp:taxon-name-part taxon-name-part-type="species" reg="cilliersae">cilliersae</tp:taxon-name-part></tp:taxon-name></italic> Cabrera sp. nov. (<tp:taxon-name><tp:taxon-name-part taxon-name-part-type="order">Coleoptera</tp:taxon-name-part></tp:taxon-name>, <tp:taxon-name><tp:taxon-name-part taxon-name-part-type="family">Chrysomelidae</tp:taxon-name-part></tp:taxon-name>): genetic and morphological unravelling of biocontrol agents for two invasive aquatic plants</article-title><source>Zookeys</source><day>13</day><month>02</month><year>2025</year><volume>1228</volume><fpage>11</fpage><lpage>52</lpage><pub-id pub-id-type="doi">10.3897/zookeys.1228.138773</pub-id></mixed-citation></tp:treatment-meta><tp:nomenclature><label>﻿</label><tp:taxon-name>
              <object-id xmlns:xlink="http://www.w3.org/1999/xlink" content-type="arpha" xlink:type="simple">A9CAFB29-0F50-583C-A5D9-9893917CAB19</object-id>
              <tp:taxon-name-part taxon-name-part-type="genus" reg="Lysathia">Lysathia</tp:taxon-name-part>
              <tp:taxon-name-part taxon-name-part-type="species" reg="cilliersae">cilliersae</tp:taxon-name-part>
              <object-id xmlns:xlink="http://www.w3.org/1999/xlink" content-type="zoobank" xlink:type="simple">https://zoobank.org/4557971C-2EBD-4581-AFFE-D09BACCEE39A</object-id>
            </tp:taxon-name><tp:taxon-authority>Cabrera, sp. nov.</tp:taxon-authority><xref ref-type="fig" rid="F11">Figs 11</xref><xref ref-type="fig" rid="F12">, 12</xref><xref ref-type="fig" rid="F13">, 13</xref><xref ref-type="fig" rid="F14">, 14</xref><xref ref-type="fig" rid="F15">, 15</xref></tp:nomenclature><tp:treatment-sec sec-type="type material" id="SECID0E3KAK"><title>Type material.</title><p><bold><italic>Holotype</italic></bold>: Argentina – <bold>Misiones prov.</bold> • 1♂ pinned; Domingo Savio (Ruta 6, 32 km E de Gob. Roca); <named-content xmlns:xlink="http://www.w3.org/1999/xlink" content-type="dwc:verbatimCoordinates" xlink:type="simple"><named-content content-type="geo-json" specific-use="{&#34;type&#34;:&#34;Point&#34;,&#34;coordinates&#34;:[-55.298950,-27.255610]}" id="NCID0EMLAK" xlink:type="simple">-27.25561, -55.29895</named-content></named-content>; 15 Nov 2022; A. Faltlhauser leg.; on <italic><tp:taxon-name><tp:taxon-name-part taxon-name-part-type="genus" reg="Myriophyllum">Myriophyllum</tp:taxon-name-part><tp:taxon-name-part taxon-name-part-type="species" reg="aquaticum">aquaticum</tp:taxon-name-part></tp:taxon-name></italic>, chemically treated for DNA extraction, left hind leg missing; GenBank: <ext-link xmlns:xlink="http://www.w3.org/1999/xlink" ext-link-type="gen" xlink:href="PQ558487" xlink:type="simple">PQ558487</ext-link>, <ext-link xmlns:xlink="http://www.w3.org/1999/xlink" ext-link-type="gen" xlink:href="PQ621630" xlink:type="simple">PQ621630</ext-link>; Collectors code: LCMAT01 (45); <named-content xmlns:xlink="http://www.w3.org/1999/xlink" content-type="dwc:institutional_code" xlink:title="Museo de La Plata" xlink:href="http://grbio.org/institution/museo-de-la-plata" xlink:type="simple">MLP</named-content>. <bold><italic>Paratypes</italic></bold>: Argentina – <bold>Misiones prov.</bold> • 1♀; Domingo Savio (Ruta 6, 32 km E de Gob. Roca); <named-content xmlns:xlink="http://www.w3.org/1999/xlink" content-type="dwc:verbatimCoordinates" xlink:type="simple"><named-content content-type="geo-json" specific-use="{&#34;type&#34;:&#34;Point&#34;,&#34;coordinates&#34;:[-55.298950,-27.255610]}" id="NCID0ESMAK" xlink:type="simple">-27.25561, -55.29895</named-content></named-content>; 7 Jan 2024; A. Faltlhauser leg.; blue, on <italic><tp:taxon-name><tp:taxon-name-part taxon-name-part-type="genus" reg="Myriophyllum">Myriophyllum</tp:taxon-name-part><tp:taxon-name-part taxon-name-part-type="species" reg="aquaticum">aquaticum</tp:taxon-name-part></tp:taxon-name></italic>, chemically treated for DNA extraction; GenBank: <ext-link xmlns:xlink="http://www.w3.org/1999/xlink" ext-link-type="gen" xlink:href="PQ556199" xlink:type="simple">PQ556199</ext-link>; Collectors code (C.c.): LCMAT04 (50); <named-content xmlns:xlink="http://www.w3.org/1999/xlink" content-type="dwc:institutional_code" xlink:title="Museo de La Plata" xlink:href="http://grbio.org/institution/museo-de-la-plata" xlink:type="simple">MLP</named-content> • 1♀,1♂; same locality as for preceding; 7 Jan 2024; A. Faltlhauser leg.; on <italic><tp:taxon-name><tp:taxon-name-part taxon-name-part-type="genus" reg="Myriophyllum">Myriophyllum</tp:taxon-name-part><tp:taxon-name-part taxon-name-part-type="species" reg="aquaticum">aquaticum</tp:taxon-name-part></tp:taxon-name></italic>; <named-content xmlns:xlink="http://www.w3.org/1999/xlink" content-type="dwc:institutional_code" xlink:title="Museo de La Plata" xlink:href="http://grbio.org/institution/museo-de-la-plata" xlink:type="simple">MLP</named-content> • 1♂ with genitalia in a separate microvial; same locality as preceding; 7 Jan 2024; A. Faltlhauser leg.; blue, on <italic><tp:taxon-name><tp:taxon-name-part taxon-name-part-type="genus" reg="Myriophyllum">Myriophyllum</tp:taxon-name-part><tp:taxon-name-part taxon-name-part-type="species" reg="aquaticum">aquaticum</tp:taxon-name-part></tp:taxon-name></italic>, chemically treated for DNA extraction; GenBank: <ext-link xmlns:xlink="http://www.w3.org/1999/xlink" ext-link-type="gen" xlink:href="PQ556198" xlink:type="simple">PQ556198</ext-link>; C.c.: LCMAT03 (49); <named-content xmlns:xlink="http://www.w3.org/1999/xlink" content-type="dwc:institutional_code" xlink:title="South African National Collection of Insects" xlink:href="http://grbio.org/institution/south-african-national-collection-insects" xlink:type="simple">SANC</named-content>. • 1♀ with genitalia in a separate microvial; same locality as preceding; 7 Jan 2024; A. Faltlhauser leg.; bronze, on <italic><tp:taxon-name><tp:taxon-name-part taxon-name-part-type="genus" reg="Myriophyllum">Myriophyllum</tp:taxon-name-part><tp:taxon-name-part taxon-name-part-type="species" reg="aquaticum">aquaticum</tp:taxon-name-part></tp:taxon-name></italic>, chemically treated for DNA extraction; C.c.: LCMAT06 (52); <named-content xmlns:xlink="http://www.w3.org/1999/xlink" content-type="dwc:institutional_code" xlink:title="South African National Collection of Insects" xlink:href="http://grbio.org/institution/south-african-national-collection-insects" xlink:type="simple">SANC</named-content>. • 1♂; same locality as preceding; 15 Nov 2022; A. Faltlhauser leg.; bronze, on <italic><tp:taxon-name><tp:taxon-name-part taxon-name-part-type="genus" reg="Myriophyllum">Myriophyllum</tp:taxon-name-part><tp:taxon-name-part taxon-name-part-type="species" reg="aquaticum">aquaticum</tp:taxon-name-part></tp:taxon-name></italic>, chemically treated for DNA extraction; GenBank: <ext-link xmlns:xlink="http://www.w3.org/1999/xlink" ext-link-type="gen" xlink:href="PQ558488" xlink:type="simple">PQ558488</ext-link>, <ext-link xmlns:xlink="http://www.w3.org/1999/xlink" ext-link-type="gen" xlink:href="PQ621631" xlink:type="simple">PQ621631</ext-link>; C.c.: LCMAT02 (46); FUEDEI • 1♂; same locality as preceding; 7 Jan 2024; A. Faltlhauser leg.; bronze, on <italic><tp:taxon-name><tp:taxon-name-part taxon-name-part-type="genus" reg="Myriophyllum">Myriophyllum</tp:taxon-name-part><tp:taxon-name-part taxon-name-part-type="species" reg="aquaticum">aquaticum</tp:taxon-name-part></tp:taxon-name></italic>, chemically treated for DNA extraction; GenBank: <ext-link xmlns:xlink="http://www.w3.org/1999/xlink" ext-link-type="gen" xlink:href="PQ558489" xlink:type="simple">PQ558489</ext-link>; C.c.: LCMAT05 (51); FUEDEI. – <bold>Entre Ríos prov.</bold> • 1♂; Calabacillas, cañada Venancio, (Rt.14, km 236); <named-content xmlns:xlink="http://www.w3.org/1999/xlink" content-type="dwc:verbatimCoordinates" xlink:type="simple"><named-content content-type="geo-json" specific-use="{&#34;type&#34;:&#34;Point&#34;,&#34;coordinates&#34;:[-58.187318,-31.544495]}" id="NCID0EHQAK" xlink:type="simple">-31.5444953, -58.1873180</named-content></named-content>; 8 Jan 2024; A. Faltlhauser leg.; blue, on <italic><tp:taxon-name><tp:taxon-name-part taxon-name-part-type="genus" reg="Myriophyllum">Myriophyllum</tp:taxon-name-part><tp:taxon-name-part taxon-name-part-type="species" reg="aquaticum">aquaticum</tp:taxon-name-part></tp:taxon-name></italic>; C.c.: LCMAB01 (53); <named-content xmlns:xlink="http://www.w3.org/1999/xlink" content-type="dwc:institutional_code" xlink:title="Museo de La Plata" xlink:href="http://grbio.org/institution/museo-de-la-plata" xlink:type="simple">MLP</named-content>. South Africa – <bold>Eastern Cape.</bold> • 1♀; Makhanda, Waainek Mass Rearing Facility (<abbrev xmlns:xlink="http://www.w3.org/1999/xlink" xlink:title="Centre for Biological Control" id="ABBRID0E4QAK" xlink:type="simple">CBC</abbrev>); <named-content xmlns:xlink="http://www.w3.org/1999/xlink" content-type="dwc:verbatimCoordinates" xlink:type="simple"><named-content content-type="geo-json" specific-use="{&#34;type&#34;:&#34;Point&#34;,&#34;coordinates&#34;:[-44.531849,-22.438539]}" id="NCID0EERAK" xlink:type="simple">-22.438539, -44.531849</named-content></named-content>; 25 Nov 2019; A. Faltlhauser leg.; bronze, couple A, on <italic><tp:taxon-name><tp:taxon-name-part taxon-name-part-type="genus" reg="Myriophyllum">Myriophyllum</tp:taxon-name-part><tp:taxon-name-part taxon-name-part-type="species" reg="aquaticum">aquaticum</tp:taxon-name-part></tp:taxon-name></italic>; GenBank: <ext-link xmlns:xlink="http://www.w3.org/1999/xlink" ext-link-type="gen" xlink:href="PQ558476" xlink:type="simple">PQ558476</ext-link>, <ext-link xmlns:xlink="http://www.w3.org/1999/xlink" ext-link-type="gen" xlink:href="PQ621621" xlink:type="simple">PQ621621</ext-link>; C.c.: LCMAI01 (1); <named-content xmlns:xlink="http://www.w3.org/1999/xlink" content-type="dwc:institutional_code" xlink:title="Museo de La Plata" xlink:href="http://grbio.org/institution/museo-de-la-plata" xlink:type="simple">MLP</named-content> • 1♂; same locality and date as for preceding; A. Faltlhauser leg.; bronze, couple A, on <italic><tp:taxon-name><tp:taxon-name-part taxon-name-part-type="genus" reg="Myriophyllum">Myriophyllum</tp:taxon-name-part><tp:taxon-name-part taxon-name-part-type="species" reg="aquaticum">aquaticum</tp:taxon-name-part></tp:taxon-name></italic>, chemically treated for DNA extraction; GenBank: <ext-link xmlns:xlink="http://www.w3.org/1999/xlink" ext-link-type="gen" xlink:href="PQ558477" xlink:type="simple">PQ558477</ext-link>, <ext-link xmlns:xlink="http://www.w3.org/1999/xlink" ext-link-type="gen" xlink:href="PQ621622" xlink:type="simple">PQ621622</ext-link>; C.c.: LCMAI02 (2); <named-content xmlns:xlink="http://www.w3.org/1999/xlink" content-type="dwc:institutional_code" xlink:title="Museo de La Plata" xlink:href="http://grbio.org/institution/museo-de-la-plata" xlink:type="simple">MLP</named-content> • 1♀; same locality and date as for preceding; A. Faltlhauser leg.; couple B, on <italic><tp:taxon-name><tp:taxon-name-part taxon-name-part-type="genus" reg="Myriophyllum">Myriophyllum</tp:taxon-name-part><tp:taxon-name-part taxon-name-part-type="species" reg="aquaticum">aquaticum</tp:taxon-name-part></tp:taxon-name></italic>, chemically treated for DNA extraction; GenBank: <ext-link xmlns:xlink="http://www.w3.org/1999/xlink" ext-link-type="gen" xlink:href="PQ558478" xlink:type="simple">PQ558478</ext-link>, <ext-link xmlns:xlink="http://www.w3.org/1999/xlink" ext-link-type="gen" xlink:href="PQ621623" xlink:type="simple">PQ621623</ext-link>; C.c.: LCMAI03 (3); <named-content xmlns:xlink="http://www.w3.org/1999/xlink" content-type="dwc:institutional_code" xlink:title="Museo de La Plata" xlink:href="http://grbio.org/institution/museo-de-la-plata" xlink:type="simple">MLP</named-content> • 1♂; same locality and date as for preceding; A. Faltlhauser leg.; bronze, couple B, on <italic><tp:taxon-name><tp:taxon-name-part taxon-name-part-type="genus" reg="Myriophyllum">Myriophyllum</tp:taxon-name-part><tp:taxon-name-part taxon-name-part-type="species" reg="aquaticum">aquaticum</tp:taxon-name-part></tp:taxon-name></italic>, chemically treated for DNA extraction; GenBank: <ext-link xmlns:xlink="http://www.w3.org/1999/xlink" ext-link-type="gen" xlink:href="PQ558479" xlink:type="simple">PQ558479</ext-link>; C.c.: LCMAI004 (4); <named-content xmlns:xlink="http://www.w3.org/1999/xlink" content-type="dwc:institutional_code" xlink:title="Museo de La Plata" xlink:href="http://grbio.org/institution/museo-de-la-plata" xlink:type="simple">MLP</named-content> • 1♀; same locality and date as for preceding; A. Faltlhauser leg.; bronze, couple D; on <italic><tp:taxon-name><tp:taxon-name-part taxon-name-part-type="genus" reg="Myriophyllum">Myriophyllum</tp:taxon-name-part><tp:taxon-name-part taxon-name-part-type="species" reg="aquaticum">aquaticum</tp:taxon-name-part></tp:taxon-name></italic>, chemically treated for DNA extraction; GenBank: <ext-link xmlns:xlink="http://www.w3.org/1999/xlink" ext-link-type="gen" xlink:href="PQ558482" xlink:type="simple">PQ558482</ext-link>, <ext-link xmlns:xlink="http://www.w3.org/1999/xlink" ext-link-type="gen" xlink:href="PQ621625" xlink:type="simple">PQ621625</ext-link>; C.c.: LCMAI007 (26); <named-content xmlns:xlink="http://www.w3.org/1999/xlink" content-type="dwc:institutional_code" xlink:title="South African National Collection of Insects" xlink:href="http://grbio.org/institution/south-african-national-collection-insects" xlink:type="simple">SANC</named-content> • 1♂; same locality and date as for preceding; A. Faltlhauser leg.; bronze, couple D; on <italic><tp:taxon-name><tp:taxon-name-part taxon-name-part-type="genus" reg="Myriophyllum">Myriophyllum</tp:taxon-name-part><tp:taxon-name-part taxon-name-part-type="species" reg="aquaticum">aquaticum</tp:taxon-name-part></tp:taxon-name></italic>, chemically treated for DNA extraction; GenBank: <ext-link xmlns:xlink="http://www.w3.org/1999/xlink" ext-link-type="gen" xlink:href="PQ558483" xlink:type="simple">PQ558483</ext-link>, <ext-link xmlns:xlink="http://www.w3.org/1999/xlink" ext-link-type="gen" xlink:href="PQ621626" xlink:type="simple">PQ621626</ext-link>; C.c.: LCMAI08 (27); <named-content xmlns:xlink="http://www.w3.org/1999/xlink" content-type="dwc:institutional_code" xlink:title="South African National Collection of Insects" xlink:href="http://grbio.org/institution/south-african-national-collection-insects" xlink:type="simple">SANC</named-content> • 1♀; same locality and date as for preceding; A. Faltlhauser leg.; bronze, couple C; on <italic><tp:taxon-name><tp:taxon-name-part taxon-name-part-type="genus" reg="Myriophyllum">Myriophyllum</tp:taxon-name-part><tp:taxon-name-part taxon-name-part-type="species" reg="aquaticum">aquaticum</tp:taxon-name-part></tp:taxon-name></italic>, chemically treated for DNA extraction; GenBank: <ext-link xmlns:xlink="http://www.w3.org/1999/xlink" ext-link-type="gen" xlink:href="PQ558480" xlink:type="simple">PQ558480</ext-link>, <ext-link xmlns:xlink="http://www.w3.org/1999/xlink" ext-link-type="gen" xlink:href="PQ621624" xlink:type="simple">PQ621624</ext-link>; C.c.: LCMAI05 (5); FUEDEI • 1♂; same locality and date as for preceding; A. Faltlhauser leg.; bronze, couple C; on <italic><tp:taxon-name><tp:taxon-name-part taxon-name-part-type="genus" reg="Myriophyllum">Myriophyllum</tp:taxon-name-part><tp:taxon-name-part taxon-name-part-type="species" reg="aquaticum">aquaticum</tp:taxon-name-part></tp:taxon-name></italic>, chemically treated for DNA extraction; GenBank: <ext-link xmlns:xlink="http://www.w3.org/1999/xlink" ext-link-type="gen" xlink:href="PQ558481" xlink:type="simple">PQ558481</ext-link>; C.c.: LCMAI06 (6); FUEDEI • 1♂; same locality and date as for preceding; A. Faltlhauser leg.; bronze, couple E; on <italic><tp:taxon-name><tp:taxon-name-part taxon-name-part-type="genus" reg="Myriophyllum">Myriophyllum</tp:taxon-name-part><tp:taxon-name-part taxon-name-part-type="species" reg="aquaticum">aquaticum</tp:taxon-name-part></tp:taxon-name></italic>, chemically treated for DNA extraction; GenBank: <ext-link xmlns:xlink="http://www.w3.org/1999/xlink" ext-link-type="gen" xlink:href="PQ558484" xlink:type="simple">PQ558484</ext-link>, <ext-link xmlns:xlink="http://www.w3.org/1999/xlink" ext-link-type="gen" xlink:href="PQ621627" xlink:type="simple">PQ621627</ext-link>; C.c.: LCMAI09 (28); <abbrev xmlns:xlink="http://www.w3.org/1999/xlink" xlink:title="Sala de Colecciones “Moisés Bertoni”" id="ABBRID0EUXAK" xlink:type="simple">SLP-art</abbrev> • 1♀ same locality and date as for preceding; A. Faltlhauser leg.; bronze, couple E; on <italic><tp:taxon-name><tp:taxon-name-part taxon-name-part-type="genus" reg="Myriophyllum">Myriophyllum</tp:taxon-name-part><tp:taxon-name-part taxon-name-part-type="species" reg="aquaticum">aquaticum</tp:taxon-name-part></tp:taxon-name></italic>, chemically treated for DNA extraction; GenBank: <ext-link xmlns:xlink="http://www.w3.org/1999/xlink" ext-link-type="gen" xlink:href="PQ558485" xlink:type="simple">PQ558485</ext-link>, <ext-link xmlns:xlink="http://www.w3.org/1999/xlink" ext-link-type="gen" xlink:href="PQ621628" xlink:type="simple">PQ621628</ext-link>; C.c.: LCMAI10 (29); <abbrev xmlns:xlink="http://www.w3.org/1999/xlink" xlink:title="Sala de Colecciones “Moisés Bertoni”" id="ABBRID0ENYAK" xlink:type="simple">SLP-art</abbrev>.</p></tp:treatment-sec><tp:treatment-sec sec-type="material" id="SECID0ERYAK"><title>Other material examined.</title><p>Argentina • 10♂, 10♀; Domingo Savio, Misiones (Ruta 6, 32 km E de Gob. Roca); <named-content xmlns:xlink="http://www.w3.org/1999/xlink" content-type="dwc:verbatimCoordinates" xlink:type="simple"><named-content content-type="geo-json" specific-use="{&#34;type&#34;:&#34;Point&#34;,&#34;coordinates&#34;:[-55.298950,-27.255610]}" id="NCID0E1YAK" xlink:type="simple">-27.25561, -55.29895</named-content></named-content>; 7 Jan 2024; A. Faltlhauser leg; on <italic><tp:taxon-name><tp:taxon-name-part taxon-name-part-type="genus" reg="Myriophyllum">Myriophyllum</tp:taxon-name-part><tp:taxon-name-part taxon-name-part-type="species" reg="aquaticum">aquaticum</tp:taxon-name-part></tp:taxon-name></italic>; FUEDEI, <abbrev xmlns:xlink="http://www.w3.org/1999/xlink" xlink:title="Sala de Colecciones “Moisés Bertoni”" id="ABBRID0EKZAK" xlink:type="simple">SLP-art</abbrev>. South Africa • 10♂, 10♀; Waainek Mass Rearing Facility (<abbrev xmlns:xlink="http://www.w3.org/1999/xlink" xlink:title="Centre for Biological Control" id="ABBRID0EOZAK" xlink:type="simple">CBC</abbrev>), Makhanda, Eastern Cape; 25 Nov 2020; A. Faltlhauser leg; on <italic><tp:taxon-name><tp:taxon-name-part taxon-name-part-type="genus" reg="Myriophyllum">Myriophyllum</tp:taxon-name-part><tp:taxon-name-part taxon-name-part-type="species" reg="aquaticum">aquaticum</tp:taxon-name-part></tp:taxon-name></italic>; FUEDEI, <named-content xmlns:xlink="http://www.w3.org/1999/xlink" content-type="dwc:institutional_code" xlink:title="South African National Collection of Insects" xlink:href="http://grbio.org/institution/south-african-national-collection-insects" xlink:type="simple">SANC</named-content>.</p></tp:treatment-sec><tp:treatment-sec sec-type="diagnosis" id="SECID0EB1AK"><title>Diagnosis.</title><p>This species can be identified by the following characteristics: general colouration piceous or dark brown with golden to green reflections (Fig. <xref ref-type="fig" rid="F11">11</xref>), dark bronze reflections (Fig. <xref ref-type="fig" rid="F13">13</xref>), or black with silver to bluish reflections (Fig. <xref ref-type="fig" rid="F12">12</xref>); Antenna piceous in colour, antennomere 2 globose. Antebasal ridge of pronotum very weakly impressed. Lamina of sternite 8 with lateral margins irregular; coxites long, thin, divergent; baculi weakly developed. Median lobe widened and tapering slightly towards the apex, margins of dorsal depression without denticules. Distal end of tibias and tarsomeres brown.</p><fig id="F11" position="float" orientation="portrait"><object-id xmlns:xlink="http://www.w3.org/1999/xlink" content-type="doi" xlink:type="simple">10.3897/zookeys.1228.138773.figure11</object-id><object-id xmlns:xlink="http://www.w3.org/1999/xlink" content-type="arpha" xlink:type="simple">6E3997B3-FA7B-552A-87FC-386A26543DE1</object-id><label>Figure 11.</label><caption><p><italic><tp:taxon-name><tp:taxon-name-part taxon-name-part-type="genus" reg="Lysathia">Lysathia</tp:taxon-name-part><tp:taxon-name-part taxon-name-part-type="species" reg="cilliersae">cilliersae</tp:taxon-name-part></tp:taxon-name></italic> sp. nov. holotype. male (code MA_T_01) <bold>A</bold> dorsal view <bold>B</bold> ventral <bold>C</bold> head. The eye colour of this specimen is altered by the treatment for DNA extraction <bold>D</bold> ventral view of fresh specimen <bold>E</bold> antenna. Scale bars: 1 <abbrev xmlns:xlink="http://www.w3.org/1999/xlink" xlink:title="millimetres" id="ABBRID0EQ2AK" xlink:type="simple">mm</abbrev>.</p></caption><graphic xmlns:xlink="http://www.w3.org/1999/xlink" xlink:href="zookeys-1228-011_article-138773__-g011.jpg" position="float" orientation="portrait" xlink:type="simple" id="oo_1250670.jpg"><uri content-type="original_file" xlink:type="simple">https://binary.pensoft.net/fig/1250670</uri></graphic></fig><fig id="F12" position="float" orientation="portrait"><object-id xmlns:xlink="http://www.w3.org/1999/xlink" content-type="doi" xlink:type="simple">10.3897/zookeys.1228.138773.figure12</object-id><object-id xmlns:xlink="http://www.w3.org/1999/xlink" content-type="arpha" xlink:type="simple">47F8ABE3-229C-51E1-96FE-9EE8998979E0</object-id><label>Figure 12.</label><caption><p><italic><tp:taxon-name><tp:taxon-name-part taxon-name-part-type="genus" reg="Lysathia">Lysathia</tp:taxon-name-part><tp:taxon-name-part taxon-name-part-type="species" reg="cilliersae">cilliersae</tp:taxon-name-part></tp:taxon-name></italic> sp. nov. male (code MA_T_03). Colour variability in habitus <bold>A</bold> piceous back with silver-blue reflections <bold>B</bold> ventral, piceous colour <bold>C</bold> head. Scale bars: 1 <abbrev xmlns:xlink="http://www.w3.org/1999/xlink" xlink:title="millimetres" id="ABBRID0ES3AK" xlink:type="simple">mm</abbrev>.</p></caption><graphic xmlns:xlink="http://www.w3.org/1999/xlink" xlink:href="zookeys-1228-011_article-138773__-g012.jpg" position="float" orientation="portrait" xlink:type="simple" id="oo_1250671.jpg"><uri content-type="original_file" xlink:type="simple">https://binary.pensoft.net/fig/1250671</uri></graphic></fig><fig id="F13" position="float" orientation="portrait"><object-id xmlns:xlink="http://www.w3.org/1999/xlink" content-type="doi" xlink:type="simple">10.3897/zookeys.1228.138773.figure13</object-id><object-id xmlns:xlink="http://www.w3.org/1999/xlink" content-type="arpha" xlink:type="simple">417DF485-8640-5153-A232-EF5DC7C057B8</object-id><label>Figure 13.</label><caption><p><italic><tp:taxon-name><tp:taxon-name-part taxon-name-part-type="genus" reg="Lysathia">Lysathia</tp:taxon-name-part><tp:taxon-name-part taxon-name-part-type="species" reg="cilliersae">cilliersae</tp:taxon-name-part></tp:taxon-name></italic> sp. nov. Specimens from mass rearing at the Centre for Biological Control (<abbrev xmlns:xlink="http://www.w3.org/1999/xlink" xlink:title="Centre for Biological Control" id="ABBRID0EO4AK" xlink:type="simple">CBC</abbrev>), Makhanda, South Africa. Male specimen (code MA_I_02) <bold>A</bold> dorsal view <bold>B</bold> ventral view <bold>C</bold> head. Female specimen (code MA_I_01) <bold>D</bold> dorsal view <bold>E</bold> ventral view. Scale bars: 1 <abbrev xmlns:xlink="http://www.w3.org/1999/xlink" xlink:title="millimetres" id="ABBRID0E34AK" xlink:type="simple">mm</abbrev>.</p></caption><graphic xmlns:xlink="http://www.w3.org/1999/xlink" xlink:href="zookeys-1228-011_article-138773__-g013.jpg" position="float" orientation="portrait" xlink:type="simple" id="oo_1250672.jpg"><uri content-type="original_file" xlink:type="simple">https://binary.pensoft.net/fig/1250672</uri></graphic></fig></tp:treatment-sec><tp:treatment-sec sec-type="description" id="SECID0EF5AK"><title>Description of the holotype male</title><p><bold>(Fig. <xref ref-type="fig" rid="F11">11</xref>).</bold> Length, 3.9 (0.13); elytra base width: 1.7 (0.03); maximum elytral width: 1.9 (0.07); (<italic>n</italic> = 5). Dorsal habitus piceous, or dark brown, with golden to green reflections. Ventral, dark brown (Fig. <xref ref-type="fig" rid="F11">11A, B</xref>). Antennae dark brown, basal 1/2 of antennomere 1 and inner margin of antennomere 1–3 yellowish. Distal portion of mandibles and labrum tinged with yellow. Legs yellowish white, trochanters tinged with chestnut near coxae, apex of femora and tibiae tinged with brown; tarsomeres 1 and 2 yellowish, with distal portion dark brown, tarsomere 3 brown (Fig. <xref ref-type="fig" rid="F11">11D</xref>).</p><p><bold><italic>Head</italic></bold> (Fig. <xref ref-type="fig" rid="F11">11C</xref>) Vertex glabrous, more or less convex in lateral view; coarse punctures situated between posterior margin of antennal calli, inner margin of eyes and at least a pair of large supraorbital punctures; two or three pairs of long supraorbital setae; postantennal calli barely raised, trapezoidal, touching in the inner posterior angles; supracallinal sulcus strongly impressed; antennal sockets closed to anterior margin of eyes, distance between them slightly greater than transverse diameter of antennal sockets, two or three short setae below antennal sockets and two long setae near base of clypeus. Frontal ridge, moderately convex, anterofrontal ridge slightly lower than frontal ridge in lateral view, with row of small setae on each side. Antennae (Figs <xref ref-type="fig" rid="F11">11E</xref>, <xref ref-type="fig" rid="F14">14A</xref>) inserted below midline of eyes, extending 1/2 length of elytra; antennomere 2 short, globose, ~ 2 × the length of 3, antennomere 3 elongate, a little shorter than 4, antennomeres 4–7 elongate, similar in length, antennomeres 8–10 rather shorter, antennomere 11 apically acuminate. Antennomeres 1–3 scarcely setose, antennomeres 4–11 densely setose throughout, all antennomeres with erect, sparse setae at apex. Eyes convex, inner margin straight. Labrum (Fig. <xref ref-type="fig" rid="F14">14B</xref>) rectangular, distal margin slightly emarginated, with a row of six long setae near distal margin. Mandibles (Fig. <xref ref-type="fig" rid="F14">14E</xref>) symmetrical, 4-toothed apically, teeth 2–3 visible on external face, teeth 2–3 acute, subequal, tooth 4, short, acute. Maxillae (Fig. <xref ref-type="fig" rid="F14">14C</xref>) cardo apically broadened; galea subconical and lacinia cylindrical, both with fringelike pilosity, scarcer and shorter in galea. Maxillary palpi 4-segmented, palpomere 1 quadrangular, short; palpomeres 2 subcylindrical, equal, palpomere 3 subconical, rather shorter than 2, palpomere 4 subconical short, with wide base, tapering apically. Labium (Fig. <xref ref-type="fig" rid="F14">14D</xref>) with two setae between bases of palps, ligula rounded at apex; labial palp 3-segmented, palpomere 1 rectangular; palpomere 2 subconical, &gt; 2 × longer than 1; palpomere 3 subconical with narrow base.</p><fig id="F14" position="float" orientation="portrait"><object-id xmlns:xlink="http://www.w3.org/1999/xlink" content-type="doi" xlink:type="simple">10.3897/zookeys.1228.138773.figure14</object-id><object-id xmlns:xlink="http://www.w3.org/1999/xlink" content-type="arpha" xlink:type="simple">552BFCF7-21CA-5EC4-B9E3-62BD9B392E0C</object-id><label>Figure 14.</label><caption><p><italic><tp:taxon-name><tp:taxon-name-part taxon-name-part-type="genus" reg="Lysathia">Lysathia</tp:taxon-name-part><tp:taxon-name-part taxon-name-part-type="species" reg="cilliersae">cilliersae</tp:taxon-name-part></tp:taxon-name></italic> sp. nov. <bold>A</bold> antenna <bold>B</bold> labrum, dorsal view <bold>C</bold> maxilla, ventral view <bold>D</bold> labium, ventral view <bold>E</bold> mandible, external view <bold>F</bold> scutellum <bold>G</bold> metanotum <bold>H</bold> metendosterite, dorsal view <bold>I</bold> hind wing <bold>J</bold> leg and jumping organ of the metafemur <bold>K</bold> tarsitus of female proleg <bold>L</bold> tarsitus of male proleg. Abbreviations: <bold>a</bold>, metanotal bridge; <bold>b1</bold>, metanotal bridge b1; <bold>b2</bold>, metanotal bridge b2; <bold>c</bold>, metanotal bridge c; <bold>d</bold>, metanotal bridge d; <bold>AA</bold>, anal vein AA. <bold>CuA</bold>, cubital anal vein; <bold>CuA 3+4</bold> cubital anal vein 3+4; <bold>MP 1+2</bold>, posterior medial vein 1+2; <bold>RA</bold>, radial vein; <bold>RAc</bold>, radial cell; <bold>SC</bold>, subcostal vein. Illustrations Dr. Julia Rouaux. Scale bars: 0.1 <abbrev xmlns:xlink="http://www.w3.org/1999/xlink" xlink:title="millimetres" id="ABBRID0ECCBK" xlink:type="simple">mm</abbrev>.</p></caption><graphic xmlns:xlink="http://www.w3.org/1999/xlink" xlink:href="zookeys-1228-011_article-138773__-g014.jpg" position="float" orientation="portrait" xlink:type="simple" id="oo_1250673.jpg"><uri content-type="original_file" xlink:type="simple">https://binary.pensoft.net/fig/1250673</uri></graphic></fig><p><bold><italic>Thorax</italic>.</bold> Pronotum slightly convex, shiny, finely punctate (1.2 wide × 0.8 <abbrev xmlns:xlink="http://www.w3.org/1999/xlink" xlink:title="millimetres" id="ABBRID0ESCBK" xlink:type="simple">mm</abbrev> long, <italic>n</italic> = 5), maximum width near the middle of the pronotum; antebasal sulcus very weakly impressed, scarcely visible, not reaching lateral margins; anterior lateral angles rounded and posterior lateral angles acuminate with a long, thin seta on each one. Surface with scattered punctures, more abundant at the base. Prosternum convex; finely pubescent, prosternal process narrow, rounded at apex, extending beyond posterior margin of procoxae, procoxal cavities oblong, open behind. Mesosternum densely microsculptured and pubescent, mesosternal process broad and short; mesocoxal cavities rounded inserted on posterior margin. Scutellum (Fig. <xref ref-type="fig" rid="F14">14F</xref>) triangular, smooth, rounded at apex. Metanotum (Fig. <xref ref-type="fig" rid="F4">4G</xref>) transverse, wider than long; metanotal ridge <italic>d</italic> intersecting <italic>c</italic> posteriorly to midpoint of <italic>c.</italic> Metasternum transverse, slightly concave centrally, with slightly pronounced bidentate projection between metacoxae; metacoxal cavities transverse, inserted at posterior margin. Metasternum usually broader than long, central area finely striate, densely pubescent in lateral areas, metasternal longitudinal suture visible near base of metacoxae, metacoxal cavities transverse inserted on posterior margin. Meta-endosternite (Fig. <xref ref-type="fig" rid="F14">14H</xref>) T-shaped, stalk wider at base, shorter than lateral arms, meso- and metafurcal tendons well developed, inserted near apex of lateral arms. Elytra oval, convex, slightly wider than pronotum, greatest width near the posterior one-third of elytra; humeral calli rounded, strongly produced. Surface densely, uniformly punctate; punctures somewhat coarser than on pronotum, more finely punctate at apex; discal punctures partly aligned in short rows, close sutura elytral. Hind wings (Fig. <xref ref-type="fig" rid="F14">14I</xref>) with veins RA, MP well sclerotised whereas veins SC, CuA, RP-MP2, and AA scarcely sclerotised. Vein SC connected to RA less than half its length, radial cell darkly pigmented, elongate, subtriangular; AA connected to CuA3+4 more than one-half the distance from origin of CuA; cubital anal cell closed, elongate. Legs with trochanters triangular, pro-and mesofemora almost parallel-sided, metafemora larger, dorsal margin evenly convex, ventral margin almost straight; apical margins of all tibiae with short spurs; trochanters, femora and tibiae of all legs sparsely setose; femora of metalegs densely setose ventrolaterally. Hind legs with metafemoral jumping organ (Fig. <xref ref-type="fig" rid="F14">14J</xref>). Tarsomere 1 of prolegs wider in male than in female (Fig. <xref ref-type="fig" rid="F14">14L, K</xref>), suboval, broad, shorter than tarsomeres 2+3 together, tarsomere 2 triangular, tarsomere 3 deeply bilobed; tarsomere 1 of meso- and metalegs elongate, longer than tarsomeres 2+3 together; tarsal claws appendiculate.</p><p><bold><italic>Abdomen</italic>.</bold> (Fig. <xref ref-type="fig" rid="F15">15A</xref>) apex of ventrite 5 with a middle truncate lobe on posterior margin. Genitalia. Median lobe (Fig. <xref ref-type="fig" rid="F15">15C, D</xref>) thin, sclerotised, symmetrical, widened in dorsal view, tapering slightly toward the apex, scarcely deflexed, apically with a small projection scarcely visible in dorsal view, evenly curved in lateral view, slightly constricted at the basal ~ ¼. Dorsal depression usually long, ~ ¾ length of the median lobe, two lateral and a median lamella, median lamella wide at base, longer than laterals; ventral depression long, almost 3/4 its length margins slightly elevated. Internal sac with a large U-shaped sclerite, each lateral arms long, strongly sclerotised, anterior connecting portion weakly sclerotised. Tegmen Y-shaped, manubrium a little shorter than arms.</p><fig id="F15" position="float" orientation="portrait"><object-id xmlns:xlink="http://www.w3.org/1999/xlink" content-type="doi" xlink:type="simple">10.3897/zookeys.1228.138773.figure15</object-id><object-id xmlns:xlink="http://www.w3.org/1999/xlink" content-type="arpha" xlink:type="simple">948FC3D3-A57F-517C-A8D1-63F33351C151</object-id><label>Figure 15.</label><caption><p><italic><tp:taxon-name><tp:taxon-name-part taxon-name-part-type="genus" reg="Lysathia">Lysathia</tp:taxon-name-part><tp:taxon-name-part taxon-name-part-type="species" reg="cilliersae">cilliersae</tp:taxon-name-part></tp:taxon-name></italic> sp. nov. <bold>A, B</bold> abdomen, ventral view <bold>A</bold> male <bold>B</bold> female <bold>C–E</bold> median lobe of aedeagus <bold>C</bold> dorsal view <bold>D</bold> ventral view <bold>E</bold> lateral view <bold>F</bold> sternite 8 <bold>G</bold> spermatheca <bold>H</bold> vaginal palpi. Abbreviations: <bold>ap</bold>: appendix, <bold>lla</bold>: lateral lamella, <bold>mla</bold>: median lamella, <bold>pu</bold>: pump, <bold>re</bold>: receptacle, <bold>sp</bold>: spermathecal duct, <bold>tg</bold>: tegmen, <bold>ti</bold>: tignum. Illustrations Dr. Julia Rouaux. Scale bars 0.1 <abbrev xmlns:xlink="http://www.w3.org/1999/xlink" xlink:title="millimetres" id="ABBRID0E3FBK" xlink:type="simple">mm</abbrev>.</p></caption><graphic xmlns:xlink="http://www.w3.org/1999/xlink" xlink:href="zookeys-1228-011_article-138773__-g015.jpg" position="float" orientation="portrait" xlink:type="simple" id="oo_1250674.jpg"><uri content-type="original_file" xlink:type="simple">https://binary.pensoft.net/fig/1250674</uri></graphic></fig><p><bold>Female.</bold> The specimens studied are similar in size to males, length: 3.9 (0.18); elytral base width: 1.6 (0.07); maximum elytral width: 1.8 (0.19); (<italic>n</italic> = 7). Similar to males in colour and body sculpture. Tarsomere 1 of prolegs (Fig. <xref ref-type="fig" rid="F14">14K</xref>) triangular, narrower than in males. Abdomen (Fig. <xref ref-type="fig" rid="F15">15B</xref>) broader than in males, apical region of sternite 5 slightly convex. Genitalia: lamina of sternite 8 subtrapezoidal (Fig. <xref ref-type="fig" rid="F15">15F</xref>), irregular margins, distal half of lamina sclerotised, tignum very thin, little &gt; 3 × the length of lamina, basal part slightly enlarged. Vaginal palpi (Fig. <xref ref-type="fig" rid="F15">15H</xref>) long, thin and divergent. Spermatheca (Fig. <xref ref-type="fig" rid="F15">15G</xref>) V-shaped, receptacle and pump sclerotised, receptacle rounded, pump subcylindrical, narrow, and somewhat longer than receptacle, with a very small appendix at apex. Basal portion of spermathecal duct cylindrical, narrow and long, distal part coiled.</p></tp:treatment-sec><tp:treatment-sec sec-type="variation" id="SECID0E6GBK"><title>Variations.</title><p>In <italic><tp:taxon-name><tp:taxon-name-part taxon-name-part-type="genus" reg="Lysathia">Lysathia</tp:taxon-name-part><tp:taxon-name-part taxon-name-part-type="species" reg="cilliersae">cilliersae</tp:taxon-name-part></tp:taxon-name></italic> sp. nov. differences are observed among specimens in body colouration and punctation. The body colour primarily varies in the tone of reflections, ranging from bronze-gold, bronze-green, to metallic blue (Figs <xref ref-type="fig" rid="F11">11</xref>–<xref ref-type="fig" rid="F13">13</xref>). A distinctive feature observed in the specimens from Misiones is the leg colouration: a very pale yellow that contrasts with the darker areas of the coxae, trochanters, distal part of the tibiae, and tarsomeres (Figs <xref ref-type="fig" rid="F11">11D</xref>, <xref ref-type="fig" rid="F16">16C, D</xref>). However, in one female, the legs appeared a somewhat “dirtier” and darker yellow, similar to most specimens from the mass rearing in <abbrev xmlns:xlink="http://www.w3.org/1999/xlink" xlink:title="Centre for Biological Control" id="ABBRID0EAIBK" xlink:type="simple">CBC</abbrev>, South Africa (Fig. <xref ref-type="fig" rid="F13">13</xref>).</p><fig id="F16" position="float" orientation="portrait"><object-id xmlns:xlink="http://www.w3.org/1999/xlink" content-type="doi" xlink:type="simple">10.3897/zookeys.1228.138773.figure16</object-id><object-id xmlns:xlink="http://www.w3.org/1999/xlink" content-type="arpha" xlink:type="simple">7F87358F-7810-5751-93DC-4C678D361FB9</object-id><label>Figure 16.</label><caption><p><bold>A</bold> type locality where <italic><tp:taxon-name><tp:taxon-name-part taxon-name-part-type="genus" reg="Lysathia">Lysathia</tp:taxon-name-part><tp:taxon-name-part taxon-name-part-type="species" reg="cilliersae">cilliersae</tp:taxon-name-part></tp:taxon-name></italic> sp. nov. was collected on <italic><tp:taxon-name><tp:taxon-name-part taxon-name-part-type="genus" reg="Myriophyllum">Myriophyllum</tp:taxon-name-part><tp:taxon-name-part taxon-name-part-type="species" reg="aquaticum">aquaticum</tp:taxon-name-part></tp:taxon-name></italic> (Misiones, Rt. prov. 6, Domingo Savio) <bold>B</bold> field-collected specimen of <italic><tp:taxon-name><tp:taxon-name-part taxon-name-part-type="genus" reg="Lysathia">L.</tp:taxon-name-part><tp:taxon-name-part taxon-name-part-type="species" reg="cilliersae">cilliersae</tp:taxon-name-part></tp:taxon-name></italic>. Live specimens of <italic><tp:taxon-name><tp:taxon-name-part taxon-name-part-type="genus" reg="Lysathia">L.</tp:taxon-name-part><tp:taxon-name-part taxon-name-part-type="species" reg="cilliersae">cilliersae</tp:taxon-name-part></tp:taxon-name></italic> sp. nov. <bold>C</bold> dorsal view <bold>D</bold> lateral view.</p></caption><graphic xmlns:xlink="http://www.w3.org/1999/xlink" xlink:href="zookeys-1228-011_article-138773__-g016.jpg" position="float" orientation="portrait" xlink:type="simple" id="oo_1250675.jpg"><uri content-type="original_file" xlink:type="simple">https://binary.pensoft.net/fig/1250675</uri></graphic></fig><p>Variation in the punctation of the pronotum and elytra was noted in specimens of both sexes from South Africa and Misiones, making it difficult to establish a definitive punctation pattern. The variation observed in the pronotum refers to some specimens having deeper and denser punctation in the basal region. In some specimens, the elytral punctation is slightly deeper than in the pronotum. In all specimens, the punctation of the elytra decreases towards the distal portion. However, differences are evident in the basal region of the elytra: in some specimens, the punctation is faint and disorganised, while in others, one or two rows of less pronounced punctures are aligned parallel to the elytral suture in the upper part. The rounded and prominent humeri are bare, and in some specimens, there is a more elevated area near the humeri, where the punctures are fainter and scattered. In contrast, in others, the punctures are more robust and arranged in a row parallel to the humeri.</p></tp:treatment-sec><tp:treatment-sec sec-type="etymology" id="SECID0EKKBK"><title>Etymology.</title><p>The name of this species is dedicated to Dr. Carina J. Cilliers, ARC, Plant Protection Research Institute, South Africa, who studied and released this species as a biological control agent of <italic><tp:taxon-name><tp:taxon-name-part taxon-name-part-type="genus" reg="Myriophyllum">Myriophyllum</tp:taxon-name-part><tp:taxon-name-part taxon-name-part-type="species" reg="aquaticum">aquaticum</tp:taxon-name-part></tp:taxon-name></italic>.</p></tp:treatment-sec><tp:treatment-sec sec-type="distribution" id="SECID0E2KBK"><title>Geographic distribution</title><p><bold>(Fig. <xref ref-type="fig" rid="F2">2</xref>).</bold><italic><tp:taxon-name><tp:taxon-name-part taxon-name-part-type="genus" reg="Lysathia">Lysathia</tp:taxon-name-part><tp:taxon-name-part taxon-name-part-type="species" reg="cilliersae">cilliersae</tp:taxon-name-part></tp:taxon-name></italic> sp. nov. is currently known from Argentina, near the locality of Domingo Savio (<named-content xmlns:xlink="http://www.w3.org/1999/xlink" content-type="dwc:verbatimCoordinates" xlink:type="simple"><named-content content-type="geo-json" specific-use="{&#34;type&#34;:&#34;Point&#34;,&#34;coordinates&#34;:[-55.298950,-27.255610]}" id="NCID0EWLBK" xlink:type="simple">-27.25561, -55.29895</named-content></named-content>) in Misiones province. It was also recorded further south in Calabacillas, Entre Ríos (<named-content xmlns:xlink="http://www.w3.org/1999/xlink" content-type="dwc:verbatimCoordinates" xlink:type="simple"><named-content content-type="geo-json" specific-use="{&#34;type&#34;:&#34;Point&#34;,&#34;coordinates&#34;:[-58.187318,-31.544495]}" id="NCID0E5LBK" xlink:type="simple">-31.5444953, -58.1873180</named-content></named-content>). Additionally, genetic studies revealed that the specimens reared in South Africa, originally sourced from Penedo, Rio de Janeiro, Brazil, share the same haplotype as those from Misiones. Thus, it is inferred that the distribution of <italic><tp:taxon-name><tp:taxon-name-part taxon-name-part-type="genus" reg="Lysathia">L.</tp:taxon-name-part><tp:taxon-name-part taxon-name-part-type="species" reg="cilliersae">cilliersae</tp:taxon-name-part></tp:taxon-name></italic> sp. nov. extends between these two localities.</p></tp:treatment-sec><tp:treatment-sec sec-type="notes" id="SECID0EOMBK"><title>Biological notes.</title><p>Laboratory crosses were carried out between specimens of <italic><tp:taxon-name><tp:taxon-name-part taxon-name-part-type="genus" reg="Lysathia">Lysathia</tp:taxon-name-part><tp:taxon-name-part taxon-name-part-type="species" reg="cilliersae">cilliersae</tp:taxon-name-part></tp:taxon-name></italic> sp. nov. exhibiting different colouration to observe whether they produced offspring and of which colouration. Naive females from Misiones and Calabacillas, Entre Ríos (locality not included in the genetic studies) were used. In a cross between a black female with silver-blue reflections from Misiones and a male with gold-green reflections from Entre Ríos, offspring of both colours were obtained: one male and three black females, and one male and three greenish gold females. In another cross between a golden-green pair from Misiones, 27 offspring were obtained, all golden-green. Finally, a black pair produced 29 black and seven green-gold offspring. Although these crosses are preliminary, it can be concluded that the different colouration does not indicate the existence of different biological species.</p></tp:treatment-sec><tp:treatment-sec sec-type="comments" id="SECID0E6MBK"><title>Comments.</title><p>The small size of <italic><tp:taxon-name><tp:taxon-name-part taxon-name-part-type="genus" reg="Lysathia">L.</tp:taxon-name-part><tp:taxon-name-part taxon-name-part-type="species" reg="cilliersae">cilliersae</tp:taxon-name-part></tp:taxon-name></italic> sp. nov. as well as its colouration and punctation are similar to species in the <italic><tp:taxon-name><tp:taxon-name-part taxon-name-part-type="genus" reg="Lysathia">L.</tp:taxon-name-part><tp:taxon-name-part taxon-name-part-type="species" reg="flavipes">flavipes</tp:taxon-name-part></tp:taxon-name></italic> group. Nevertheless, <italic><tp:taxon-name><tp:taxon-name-part taxon-name-part-type="genus" reg="Lysathia">L.</tp:taxon-name-part><tp:taxon-name-part taxon-name-part-type="species" reg="cilliersae">cilliersae</tp:taxon-name-part></tp:taxon-name></italic> sp. nov. can be distinguished from the <italic><tp:taxon-name><tp:taxon-name-part taxon-name-part-type="genus" reg="Lysathia">L.</tp:taxon-name-part><tp:taxon-name-part taxon-name-part-type="species" reg="flavipes">flavipes</tp:taxon-name-part></tp:taxon-name></italic> group by their dark brown to black antennae, the globose antennomere 2, and the barely perceptible antebasal ridge of the pronotum, whereas in some species of the <italic><tp:taxon-name><tp:taxon-name-part taxon-name-part-type="genus" reg="Ludwigia"/><tp:taxon-name-part taxon-name-part-type="species" reg="flavipes">flavipes</tp:taxon-name-part></tp:taxon-name></italic> group, this ridge is more pronounced. Additionally, the leg colouration in some specimens is very pale, almost whitish yellow. The genital structures provide useful characters for species identification; however, more research is required for species within <italic><tp:taxon-name><tp:taxon-name-part taxon-name-part-type="genus" reg="Lysathia">Lysathia</tp:taxon-name-part></tp:taxon-name></italic>, except for the aedeagus of <italic><tp:taxon-name><tp:taxon-name-part taxon-name-part-type="genus" reg="Lysathia">L.</tp:taxon-name-part><tp:taxon-name-part taxon-name-part-type="species" reg="siolii">siolii</tp:taxon-name-part></tp:taxon-name></italic> and the male and female genitalia of <italic><tp:taxon-name><tp:taxon-name-part taxon-name-part-type="genus" reg="Lysathia">L.</tp:taxon-name-part><tp:taxon-name-part taxon-name-part-type="species" reg="flavipes">flavipes</tp:taxon-name-part></tp:taxon-name></italic>. Regarding the female genitalia, the shape of sternite 8 varies in both species, with the lamina having irregular margins. Some differences are also observed in the vaginal palpi and spermatheca. Although the degree of divergence in the inner margin of the vaginal palpi is variable, the baculi in females of <italic><tp:taxon-name><tp:taxon-name-part taxon-name-part-type="genus" reg="Lysathia">L.</tp:taxon-name-part><tp:taxon-name-part taxon-name-part-type="species" reg="cilliersae">cilliersae</tp:taxon-name-part></tp:taxon-name></italic> sp. nov. are barely perceptible, whereas in <italic><tp:taxon-name><tp:taxon-name-part taxon-name-part-type="genus" reg="Lysathia">L.</tp:taxon-name-part><tp:taxon-name-part taxon-name-part-type="species" reg="flavipes">flavipes</tp:taxon-name-part></tp:taxon-name></italic>, they are heavily sclerotised. In the spermatheca of <italic><tp:taxon-name><tp:taxon-name-part taxon-name-part-type="genus" reg="Lysathia">L.</tp:taxon-name-part><tp:taxon-name-part taxon-name-part-type="species" reg="cilliersae">cilliersae</tp:taxon-name-part></tp:taxon-name></italic> sp. nov., the distal part reaches the base of the receptacle, while in <italic><tp:taxon-name><tp:taxon-name-part taxon-name-part-type="genus" reg="Lysathia">L.</tp:taxon-name-part><tp:taxon-name-part taxon-name-part-type="species" reg="flavipes">flavipes</tp:taxon-name-part></tp:taxon-name></italic>, the receptacle is rounded and the distal part does not reach the base. In males, one of the most notable characteristics is the absence of a denticle on the margin of the dorsal depression and the development of the median sulcus on the ventral surface of the median lobe.</p></tp:treatment-sec><tp:treatment-sec><!--Section generated to contain objects referenced in tp:taxon-treatment.--><fig id="F4" position="float" orientation="portrait"><object-id xmlns:xlink="http://www.w3.org/1999/xlink" content-type="doi" xlink:type="simple">10.3897/zookeys.1228.138773.figure4</object-id><object-id xmlns:xlink="http://www.w3.org/1999/xlink" content-type="arpha" xlink:type="simple">FBFABD58-5C22-56C8-9B2D-F2D495A0EAEF</object-id><label>Figure 4.</label><caption><p>Best tree generated in RAxML for the <italic><tp:taxon-name><tp:taxon-name-part taxon-name-part-type="genus" reg="Lysathia">Lysathia</tp:taxon-name-part></tp:taxon-name></italic> species studied, based on the combined mitochondrial (<abbrev xmlns:xlink="http://www.w3.org/1999/xlink" xlink:title="Cytochrome c Oxidase Subunit I" id="ABBRID0EIFCI" xlink:type="simple">COI</abbrev>) and ribosomal (16S) genes. Names at the end of each terminal indicate the collection code (host plant_collection site code_number of individual). Abbreviation of host plants: <italic><tp:taxon-name><tp:taxon-name-part taxon-name-part-type="genus" reg="Myriophyllum">Myriophyllum</tp:taxon-name-part><tp:taxon-name-part taxon-name-part-type="species" reg="aquaticum">aquaticum</tp:taxon-name-part></tp:taxon-name></italic> (MA), <tp:taxon-name><tp:taxon-name-part taxon-name-part-type="genus" reg="Ludwigia">Ludwigia</tp:taxon-name-part><tp:taxon-name-part taxon-name-part-type="species" reg="grandiflora">g.</tp:taxon-name-part><tp:taxon-name-part taxon-name-part-type="infraspecific-rank">subsp.</tp:taxon-name-part><tp:taxon-name-part taxon-name-part-type="subspecies" reg="hexapetala">hexapetala</tp:taxon-name-part></tp:taxon-name> (LH), <tp:taxon-name><tp:taxon-name-part taxon-name-part-type="genus" reg="Ludwigia">Ludwigia</tp:taxon-name-part><tp:taxon-name-part taxon-name-part-type="species" reg="peploides">p.</tp:taxon-name-part><tp:taxon-name-part taxon-name-part-type="infraspecific-rank">subsp.</tp:taxon-name-part><tp:taxon-name-part taxon-name-part-type="subspecies" reg="montevidensis">montevidensis</tp:taxon-name-part></tp:taxon-name> (LM). Collection site code: see Table <xref ref-type="table" rid="T1">1</xref>. The coloured circles refer to the provinces/states where the specimens were collected. The outgroup has been removed for clarity. The complete tree is presented in Suppl. material <xref ref-type="supplementary-material" rid="S1">1</xref>: figure S4.2.</p></caption><graphic xmlns:xlink="http://www.w3.org/1999/xlink" xlink:href="zookeys-1228-011_article-138773__-g004.jpg" position="float" orientation="portrait" xlink:type="simple" id="oo_1250663.jpg"><uri content-type="original_file" xlink:type="simple">https://binary.pensoft.net/fig/1250663</uri></graphic></fig><table-wrap id="T1" position="float" orientation="portrait"><label>Table 1.</label><caption><p><italic><tp:taxon-name><tp:taxon-name-part taxon-name-part-type="genus" reg="Lysathia">Lysathia</tp:taxon-name-part></tp:taxon-name></italic> specimens used in genetic analyses. Sample: respective sample codes; Species: initially assigned species, <italic><tp:taxon-name><tp:taxon-name-part taxon-name-part-type="genus" reg="Lysathia">Lysathia</tp:taxon-name-part><tp:taxon-name-part taxon-name-part-type="species" reg="flavipes">flavipes</tp:taxon-name-part></tp:taxon-name></italic>, <italic><tp:taxon-name><tp:taxon-name-part taxon-name-part-type="genus" reg="Lysathia">L.</tp:taxon-name-part><tp:taxon-name-part taxon-name-part-type="species" reg="ludoviciana">ludoviciana</tp:taxon-name-part></tp:taxon-name></italic> and the biocontrol (<abbrev xmlns:xlink="http://www.w3.org/1999/xlink" xlink:title="biocontrol" id="ABBRID0EJEBG" xlink:type="simple">BC</abbrev>) agent <italic><tp:taxon-name><tp:taxon-name-part taxon-name-part-type="genus" reg="Lysathia">Lysathia</tp:taxon-name-part></tp:taxon-name></italic> sp.; Sex: ♂= male ♀= female; Host plant: <italic><tp:taxon-name><tp:taxon-name-part taxon-name-part-type="genus" reg="Ludwigia">Ludwigia</tp:taxon-name-part><tp:taxon-name-part taxon-name-part-type="species" reg="peploides">p.</tp:taxon-name-part></tp:taxon-name></italic> subsp. <tp:taxon-name><tp:taxon-name-part taxon-name-part-type="genus" reg="Lysathia"/><tp:taxon-name-part taxon-name-part-type="species" reg="peploides"/><tp:taxon-name-part taxon-name-part-type="subspecies" reg="montevidensis">montevidensis</tp:taxon-name-part></tp:taxon-name>, <italic><tp:taxon-name><tp:taxon-name-part taxon-name-part-type="genus" reg="Ludwigia">L.</tp:taxon-name-part><tp:taxon-name-part taxon-name-part-type="species" reg="glandulosa">g</tp:taxon-name-part></tp:taxon-name></italic>. subsp. <tp:taxon-name><tp:taxon-name-part taxon-name-part-type="genus" reg="Ludwigia"/><tp:taxon-name-part taxon-name-part-type="species" reg="glandulosa"/><tp:taxon-name-part taxon-name-part-type="subspecies" reg="hexapetala">hexapetala</tp:taxon-name-part></tp:taxon-name> and <italic><tp:taxon-name><tp:taxon-name-part taxon-name-part-type="genus" reg="Myriophyllum">M.</tp:taxon-name-part><tp:taxon-name-part taxon-name-part-type="species" reg="aquaticum">aquaticum</tp:taxon-name-part></tp:taxon-name></italic>; Sites of collection with their respective Code (letters), locality (<abbrev xmlns:xlink="http://www.w3.org/1999/xlink" xlink:title="locality" id="ABBRID0ENGBG" xlink:type="simple">Loc.</abbrev>), province (<abbrev xmlns:xlink="http://www.w3.org/1999/xlink" xlink:title="province" id="ABBRID0ERGBG" xlink:type="simple">Prov.</abbrev>), and Country (<abbrev xmlns:xlink="http://www.w3.org/1999/xlink" xlink:title="Argentina" id="ABBRID0EVGBG" xlink:type="simple">ARG</abbrev> = Argentina, <abbrev xmlns:xlink="http://www.w3.org/1999/xlink" xlink:title="Uruguay" id="ABBRID0EZGBG" xlink:type="simple">UY</abbrev> = Uruguay, <abbrev xmlns:xlink="http://www.w3.org/1999/xlink" xlink:title="South Africa" id="ABBRID0E4GBG" xlink:type="simple">SA</abbrev> = South Africa, and <abbrev xmlns:xlink="http://www.w3.org/1999/xlink" xlink:title="United States of America" id="ABBRID0EBHBG" xlink:type="simple">USA</abbrev> = United States of America). Accession number with which the sequences were entered into GenBank for Cytochrome Oxidase I (<abbrev xmlns:xlink="http://www.w3.org/1999/xlink" xlink:title="Cytochrome Oxidase I" id="ABBRID0EFHBG" xlink:type="simple">COI</abbrev>) and 16S ribosomal. (*) indicates that the specimen was later found not to be the initially assigned species.</p></caption><table id="TID0ETSBI" rules="all"><tbody><tr><th rowspan="2" colspan="1">Sample</th><th rowspan="2" colspan="1">Species</th><th rowspan="2" colspan="1">Sex</th><th rowspan="2" colspan="1">Host Plant</th><th rowspan="1" colspan="2">Site</th><th rowspan="1" colspan="2">GenBank</th></tr><tr><th rowspan="1" colspan="1">Code</th><th rowspan="1" colspan="1"><abbrev xmlns:xlink="http://www.w3.org/1999/xlink" xlink:title="locality" id="ABBRID0EIIBG" xlink:type="simple">Loc</abbrev>., <abbrev xmlns:xlink="http://www.w3.org/1999/xlink" xlink:title="province" id="ABBRID0EMIBG" xlink:type="simple">Prov</abbrev>., Country</th><th rowspan="1" colspan="1">
                    <abbrev xmlns:xlink="http://www.w3.org/1999/xlink" xlink:title="Cytochrome Oxidase I" id="ABBRID0EUIBG" xlink:type="simple">COI</abbrev>
                  </th><th rowspan="1" colspan="1">16S</th></tr><tr><td rowspan="1" colspan="1">LM_A_02</td><td rowspan="1" colspan="1">
                    <italic>
                      <tp:taxon-name><tp:taxon-name-part taxon-name-part-type="genus" reg="Lysathia">L.</tp:taxon-name-part><tp:taxon-name-part taxon-name-part-type="species" reg="flavipes">flavipes</tp:taxon-name-part></tp:taxon-name>
                    </italic>
                  </td><td rowspan="1" colspan="1">♂</td><td rowspan="1" colspan="1">
                    <italic>
                      <tp:taxon-name><tp:taxon-name-part taxon-name-part-type="genus" reg="Ludwigia">L.</tp:taxon-name-part><tp:taxon-name-part taxon-name-part-type="species" reg="peploides">p.</tp:taxon-name-part><tp:taxon-name-part taxon-name-part-type="subspecies" reg="montevidensis">montevidensis</tp:taxon-name-part></tp:taxon-name>
                    </italic>
                  </td><td rowspan="1" colspan="1">A</td><td rowspan="1" colspan="1">V. Ventana, BA, <abbrev xmlns:xlink="http://www.w3.org/1999/xlink" xlink:title="Argentina" id="ABBRID0ELKBG" xlink:type="simple">ARG</abbrev></td><td rowspan="1" colspan="1" style="color: #396ba6">
                    <ext-link xmlns:xlink="http://www.w3.org/1999/xlink" ext-link-type="gen" xlink:href="PQ558504" xlink:type="simple">PQ558504</ext-link>
                  </td><td rowspan="1" colspan="1"/></tr><tr><td rowspan="1" colspan="1">LH_B_01</td><td rowspan="1" colspan="1">
                    <italic>
                      <tp:taxon-name><tp:taxon-name-part taxon-name-part-type="genus" reg="Lysathia">L.</tp:taxon-name-part><tp:taxon-name-part taxon-name-part-type="species" reg="flavipes">flavipes</tp:taxon-name-part></tp:taxon-name>
                    </italic>
                  </td><td rowspan="1" colspan="1">♂</td><td rowspan="1" colspan="1">
                    <italic>
                      <tp:taxon-name><tp:taxon-name-part taxon-name-part-type="genus" reg="Ludwigia">L.</tp:taxon-name-part><tp:taxon-name-part taxon-name-part-type="species" reg="grandiflora">g.</tp:taxon-name-part><tp:taxon-name-part taxon-name-part-type="subspecies" reg="hexapetala">hexapetala</tp:taxon-name-part></tp:taxon-name>
                    </italic>
                  </td><td rowspan="1" colspan="1">B</td><td rowspan="1" colspan="1">Calabacillas, ER, <abbrev xmlns:xlink="http://www.w3.org/1999/xlink" xlink:title="Argentina" id="ABBRID0ELMBG" xlink:type="simple">ARG</abbrev></td><td rowspan="1" colspan="1" style="color: #396ba6">
                    <ext-link xmlns:xlink="http://www.w3.org/1999/xlink" ext-link-type="gen" xlink:href="PQ558491" xlink:type="simple">PQ558491</ext-link>
                  </td><td rowspan="1" colspan="1"/></tr><tr><td rowspan="1" colspan="1">LH_B_02</td><td rowspan="1" colspan="1">
                    <italic>
                      <tp:taxon-name><tp:taxon-name-part taxon-name-part-type="genus" reg="Lysathia">L.</tp:taxon-name-part><tp:taxon-name-part taxon-name-part-type="species" reg="flavipes">flavipes</tp:taxon-name-part></tp:taxon-name>
                    </italic>
                  </td><td rowspan="1" colspan="1">♀</td><td rowspan="1" colspan="1">
                    <italic>
                      <tp:taxon-name><tp:taxon-name-part taxon-name-part-type="genus" reg="Ludwigia">L.</tp:taxon-name-part><tp:taxon-name-part taxon-name-part-type="species" reg="grandiflora">g.</tp:taxon-name-part><tp:taxon-name-part taxon-name-part-type="subspecies" reg="hexapetala">hexapetala</tp:taxon-name-part></tp:taxon-name>
                    </italic>
                  </td><td rowspan="1" colspan="1">B</td><td rowspan="1" colspan="1">Calabacillas, ER, <abbrev xmlns:xlink="http://www.w3.org/1999/xlink" xlink:title="Argentina" id="ABBRID0ELOBG" xlink:type="simple">ARG</abbrev></td><td rowspan="1" colspan="1" style="color: #396ba6">
                    <ext-link xmlns:xlink="http://www.w3.org/1999/xlink" ext-link-type="gen" xlink:href="PQ558492" xlink:type="simple">PQ558492</ext-link>
                  </td><td rowspan="1" colspan="1" style="color: #396ba6">
                    <ext-link xmlns:xlink="http://www.w3.org/1999/xlink" ext-link-type="gen" xlink:href="PQ621632" xlink:type="simple">PQ621632</ext-link>
                  </td></tr><tr><td rowspan="1" colspan="1">MA_B_01</td><td rowspan="1" colspan="1">
                    <italic>
                      <tp:taxon-name><tp:taxon-name-part taxon-name-part-type="genus" reg="Lysathia">L.</tp:taxon-name-part><tp:taxon-name-part taxon-name-part-type="species" reg="flavipes">flavipes</tp:taxon-name-part></tp:taxon-name>
                    </italic>
                  </td><td rowspan="1" colspan="1">♂</td><td rowspan="1" colspan="1">
                    <italic>
                      <tp:taxon-name><tp:taxon-name-part taxon-name-part-type="genus" reg="Myriophyllum">M.</tp:taxon-name-part><tp:taxon-name-part taxon-name-part-type="species" reg="aquaticum">aquaticum</tp:taxon-name-part></tp:taxon-name>
                    </italic>
                  </td><td rowspan="1" colspan="1">B</td><td rowspan="1" colspan="1">Calabacillas, ER, <abbrev xmlns:xlink="http://www.w3.org/1999/xlink" xlink:title="Argentina" id="ABBRID0EOQBG" xlink:type="simple">ARG</abbrev></td><td rowspan="1" colspan="1" style="color: #396ba6">
                    <ext-link xmlns:xlink="http://www.w3.org/1999/xlink" ext-link-type="gen" xlink:href="PQ558507" xlink:type="simple">PQ558507</ext-link>
                  </td><td rowspan="1" colspan="1"/></tr><tr><td rowspan="1" colspan="1">MA_B_02</td><td rowspan="1" colspan="1">
                    <italic>
                      <tp:taxon-name><tp:taxon-name-part taxon-name-part-type="genus" reg="Lysathia">L.</tp:taxon-name-part><tp:taxon-name-part taxon-name-part-type="species" reg="flavipes">flavipes</tp:taxon-name-part></tp:taxon-name>
                    </italic>
                  </td><td rowspan="1" colspan="1">♀</td><td rowspan="1" colspan="1">
                    <italic>
                      <tp:taxon-name><tp:taxon-name-part taxon-name-part-type="genus" reg="Myriophyllum">M.</tp:taxon-name-part><tp:taxon-name-part taxon-name-part-type="species" reg="aquaticum">aquaticum</tp:taxon-name-part></tp:taxon-name>
                    </italic>
                  </td><td rowspan="1" colspan="1">B</td><td rowspan="1" colspan="1">Calabacillas, ER, <abbrev xmlns:xlink="http://www.w3.org/1999/xlink" xlink:title="Argentina" id="ABBRID0EKSBG" xlink:type="simple">ARG</abbrev></td><td rowspan="1" colspan="1" style="color: #396ba6">
                    <ext-link xmlns:xlink="http://www.w3.org/1999/xlink" ext-link-type="gen" xlink:href="PQ558508" xlink:type="simple">PQ558508</ext-link>
                  </td><td rowspan="1" colspan="1" style="color: #396ba6">
                    <ext-link xmlns:xlink="http://www.w3.org/1999/xlink" ext-link-type="gen" xlink:href="PQ621637" xlink:type="simple">PQ621637</ext-link>
                  </td></tr><tr><td rowspan="1" colspan="1">MA_B_03</td><td rowspan="1" colspan="1">
                    <italic>
                      <tp:taxon-name><tp:taxon-name-part taxon-name-part-type="genus" reg="Lysathia">L.</tp:taxon-name-part><tp:taxon-name-part taxon-name-part-type="species" reg="flavipes">flavipes</tp:taxon-name-part></tp:taxon-name>
                    </italic>
                  </td><td rowspan="1" colspan="1">♂</td><td rowspan="1" colspan="1">
                    <italic>
                      <tp:taxon-name><tp:taxon-name-part taxon-name-part-type="genus" reg="Myriophyllum">M.</tp:taxon-name-part><tp:taxon-name-part taxon-name-part-type="species" reg="aquaticum">aquaticum</tp:taxon-name-part></tp:taxon-name>
                    </italic>
                  </td><td rowspan="1" colspan="1">B</td><td rowspan="1" colspan="1">Calabacillas, ER, <abbrev xmlns:xlink="http://www.w3.org/1999/xlink" xlink:title="Argentina" id="ABBRID0ENUBG" xlink:type="simple">ARG</abbrev></td><td rowspan="1" colspan="1" style="color: #396ba6">
                    <ext-link xmlns:xlink="http://www.w3.org/1999/xlink" ext-link-type="gen" xlink:href="PQ558509" xlink:type="simple">PQ558509</ext-link>
                  </td><td rowspan="1" colspan="1" style="color: #396ba6">
                    <ext-link xmlns:xlink="http://www.w3.org/1999/xlink" ext-link-type="gen" xlink:href="PQ621638" xlink:type="simple">PQ621638</ext-link>
                  </td></tr><tr><td rowspan="1" colspan="1">MA_F_01</td><td rowspan="1" colspan="1"><italic><tp:taxon-name><tp:taxon-name-part taxon-name-part-type="genus" reg="Lysathia">L.</tp:taxon-name-part><tp:taxon-name-part taxon-name-part-type="species" reg="flavipes">flavipes</tp:taxon-name-part></tp:taxon-name></italic>*</td><td rowspan="1" colspan="1">♀</td><td rowspan="1" colspan="1">
                    <italic>
                      <tp:taxon-name><tp:taxon-name-part taxon-name-part-type="genus" reg="Myriophyllum">M.</tp:taxon-name-part><tp:taxon-name-part taxon-name-part-type="species" reg="aquaticum">aquaticum</tp:taxon-name-part></tp:taxon-name>
                    </italic>
                  </td><td rowspan="1" colspan="1">F</td><td rowspan="1" colspan="1">Otamendi, BA, <abbrev xmlns:xlink="http://www.w3.org/1999/xlink" xlink:title="Argentina" id="ABBRID0EQWBG" xlink:type="simple">ARG</abbrev></td><td rowspan="1" colspan="1" style="color: #396ba6">
                    <ext-link xmlns:xlink="http://www.w3.org/1999/xlink" ext-link-type="gen" xlink:href="PQ558510" xlink:type="simple">PQ558510</ext-link>
                  </td><td rowspan="1" colspan="1" style="color: #396ba6">
                    <ext-link xmlns:xlink="http://www.w3.org/1999/xlink" ext-link-type="gen" xlink:href="PQ621639" xlink:type="simple">PQ621639</ext-link>
                  </td></tr><tr><td rowspan="1" colspan="1">LH_H_08</td><td rowspan="1" colspan="1">
                    <italic>
                      <tp:taxon-name><tp:taxon-name-part taxon-name-part-type="genus" reg="Lysathia">L.</tp:taxon-name-part><tp:taxon-name-part taxon-name-part-type="species" reg="flavipes">flavipes</tp:taxon-name-part></tp:taxon-name>
                    </italic>
                  </td><td rowspan="1" colspan="1">♀</td><td rowspan="1" colspan="1">
                    <italic>
                      <tp:taxon-name><tp:taxon-name-part taxon-name-part-type="genus" reg="Ludwigia">L.</tp:taxon-name-part><tp:taxon-name-part taxon-name-part-type="species" reg="grandiflora">g.</tp:taxon-name-part><tp:taxon-name-part taxon-name-part-type="subspecies" reg="hexapetala">hexapetala</tp:taxon-name-part></tp:taxon-name>
                    </italic>
                  </td><td rowspan="1" colspan="1">H</td><td rowspan="1" colspan="1">P. del Diablo, RO, <abbrev xmlns:xlink="http://www.w3.org/1999/xlink" xlink:title="Uruguay" id="ABBRID0EXYBG" xlink:type="simple">UY</abbrev></td><td rowspan="1" colspan="1" style="color: #396ba6">
                    <ext-link xmlns:xlink="http://www.w3.org/1999/xlink" ext-link-type="gen" xlink:href="PQ558493" xlink:type="simple">PQ558493</ext-link>
                  </td><td rowspan="1" colspan="1"/></tr><tr><td rowspan="1" colspan="1">LH_H_09</td><td rowspan="1" colspan="1">
                    <italic>
                      <tp:taxon-name><tp:taxon-name-part taxon-name-part-type="genus" reg="Lysathia">L.</tp:taxon-name-part><tp:taxon-name-part taxon-name-part-type="species" reg="flavipes">flavipes</tp:taxon-name-part></tp:taxon-name>
                    </italic>
                  </td><td rowspan="1" colspan="1">♂</td><td rowspan="1" colspan="1">
                    <italic>
                      <tp:taxon-name><tp:taxon-name-part taxon-name-part-type="genus" reg="Ludwigia">L.</tp:taxon-name-part><tp:taxon-name-part taxon-name-part-type="species" reg="grandiflora">g.</tp:taxon-name-part><tp:taxon-name-part taxon-name-part-type="subspecies" reg="hexapetala">hexapetala</tp:taxon-name-part></tp:taxon-name>
                    </italic>
                  </td><td rowspan="1" colspan="1">H</td><td rowspan="1" colspan="1">P. del Diablo, RO, <abbrev xmlns:xlink="http://www.w3.org/1999/xlink" xlink:title="Uruguay" id="ABBRID0EX1BG" xlink:type="simple">UY</abbrev></td><td rowspan="1" colspan="1" style="color: #396ba6">
                    <ext-link xmlns:xlink="http://www.w3.org/1999/xlink" ext-link-type="gen" xlink:href="PQ558494" xlink:type="simple">PQ558494</ext-link>
                  </td><td rowspan="1" colspan="1"/></tr><tr><td rowspan="1" colspan="1">MA_L_01</td><td rowspan="1" colspan="1">
                    <italic>
                      <tp:taxon-name><tp:taxon-name-part taxon-name-part-type="genus" reg="Lysathia">L.</tp:taxon-name-part><tp:taxon-name-part taxon-name-part-type="species" reg="flavipes">flavipes</tp:taxon-name-part></tp:taxon-name>
                    </italic>
                  </td><td rowspan="1" colspan="1">♂</td><td rowspan="1" colspan="1">
                    <italic>
                      <tp:taxon-name><tp:taxon-name-part taxon-name-part-type="genus" reg="Myriophyllum">M.</tp:taxon-name-part><tp:taxon-name-part taxon-name-part-type="species" reg="aquaticum">aquaticum</tp:taxon-name-part></tp:taxon-name>
                    </italic>
                  </td><td rowspan="1" colspan="1">L</td><td rowspan="1" colspan="1">Las Flores, BA, <abbrev xmlns:xlink="http://www.w3.org/1999/xlink" xlink:title="Argentina" id="ABBRID0ET3BG" xlink:type="simple">ARG</abbrev></td><td rowspan="1" colspan="1" style="color: #396ba6">
                    <ext-link xmlns:xlink="http://www.w3.org/1999/xlink" ext-link-type="gen" xlink:href="PQ558511" xlink:type="simple">PQ558511</ext-link>
                  </td><td rowspan="1" colspan="1" style="color: #396ba6">
                    <ext-link xmlns:xlink="http://www.w3.org/1999/xlink" ext-link-type="gen" xlink:href="PQ621640" xlink:type="simple">PQ621640</ext-link>
                  </td></tr><tr><td rowspan="1" colspan="1">MA_L_02</td><td rowspan="1" colspan="1">
                    <italic>
                      <tp:taxon-name><tp:taxon-name-part taxon-name-part-type="genus" reg="Lysathia">L.</tp:taxon-name-part><tp:taxon-name-part taxon-name-part-type="species" reg="flavipes">flavipes</tp:taxon-name-part></tp:taxon-name>
                    </italic>
                  </td><td rowspan="1" colspan="1">♀</td><td rowspan="1" colspan="1">
                    <italic>
                      <tp:taxon-name><tp:taxon-name-part taxon-name-part-type="genus" reg="Myriophyllum">M.</tp:taxon-name-part><tp:taxon-name-part taxon-name-part-type="species" reg="aquaticum">aquaticum</tp:taxon-name-part></tp:taxon-name>
                    </italic>
                  </td><td rowspan="1" colspan="1">L</td><td rowspan="1" colspan="1">Las Flores, BA, <abbrev xmlns:xlink="http://www.w3.org/1999/xlink" xlink:title="Argentina" id="ABBRID0EW5BG" xlink:type="simple">ARG</abbrev></td><td rowspan="1" colspan="1" style="color: #396ba6">
                    <ext-link xmlns:xlink="http://www.w3.org/1999/xlink" ext-link-type="gen" xlink:href="PQ558512" xlink:type="simple">PQ558512</ext-link>
                  </td><td rowspan="1" colspan="1"/></tr><tr><td rowspan="1" colspan="1">LH_M_01</td><td rowspan="1" colspan="1"><italic><tp:taxon-name><tp:taxon-name-part taxon-name-part-type="genus" reg="Lysathia">L.</tp:taxon-name-part><tp:taxon-name-part taxon-name-part-type="species" reg="flavipes">flavipes</tp:taxon-name-part></tp:taxon-name></italic>*</td><td rowspan="1" colspan="1">♀</td><td rowspan="1" colspan="1">
                    <italic>
                      <tp:taxon-name><tp:taxon-name-part taxon-name-part-type="genus" reg="Ludwigia">L.</tp:taxon-name-part><tp:taxon-name-part taxon-name-part-type="species" reg="grandiflora">g.</tp:taxon-name-part><tp:taxon-name-part taxon-name-part-type="subspecies" reg="hexapetala">hexapetala</tp:taxon-name-part></tp:taxon-name>
                    </italic>
                  </td><td rowspan="1" colspan="1">M</td><td rowspan="1" colspan="1">Gorchs, BA, <abbrev xmlns:xlink="http://www.w3.org/1999/xlink" xlink:title="Argentina" id="ABBRID0EXAAI" xlink:type="simple">ARG</abbrev></td><td rowspan="1" colspan="1" style="color: #396ba6">
                    <ext-link xmlns:xlink="http://www.w3.org/1999/xlink" ext-link-type="gen" xlink:href="PQ558495" xlink:type="simple">PQ558495</ext-link>
                  </td><td rowspan="1" colspan="1" style="color: #396ba6">
                    <ext-link xmlns:xlink="http://www.w3.org/1999/xlink" ext-link-type="gen" xlink:href="PQ621633" xlink:type="simple">PQ621633</ext-link>
                  </td></tr><tr><td rowspan="1" colspan="1">LH_P_01</td><td rowspan="1" colspan="1">
                    <italic>
                      <tp:taxon-name><tp:taxon-name-part taxon-name-part-type="genus" reg="Lysathia">L.</tp:taxon-name-part><tp:taxon-name-part taxon-name-part-type="species" reg="flavipes">flavipes</tp:taxon-name-part></tp:taxon-name>
                    </italic>
                  </td><td rowspan="1" colspan="1">♀</td><td rowspan="1" colspan="1">
                    <italic>
                      <tp:taxon-name><tp:taxon-name-part taxon-name-part-type="genus" reg="Ludwigia">L.</tp:taxon-name-part><tp:taxon-name-part taxon-name-part-type="species" reg="grandiflora">g.</tp:taxon-name-part><tp:taxon-name-part taxon-name-part-type="subspecies" reg="hexapetala">hexapetala</tp:taxon-name-part></tp:taxon-name>
                    </italic>
                  </td><td rowspan="1" colspan="1">P</td><td rowspan="1" colspan="1">La Plata, BA, <abbrev xmlns:xlink="http://www.w3.org/1999/xlink" xlink:title="Argentina" id="ABBRID0E5CAI" xlink:type="simple">ARG</abbrev></td><td rowspan="1" colspan="1" style="color: #396ba6">
                    <ext-link xmlns:xlink="http://www.w3.org/1999/xlink" ext-link-type="gen" xlink:href="PQ558496" xlink:type="simple">PQ558496</ext-link>
                  </td><td rowspan="1" colspan="1"/></tr><tr><td rowspan="1" colspan="1">LH_Q_01</td><td rowspan="1" colspan="1">
                    <italic>
                      <tp:taxon-name><tp:taxon-name-part taxon-name-part-type="genus" reg="Lysathia">L.</tp:taxon-name-part><tp:taxon-name-part taxon-name-part-type="species" reg="flavipes">flavipes</tp:taxon-name-part></tp:taxon-name>
                    </italic>
                  </td><td rowspan="1" colspan="1">♀</td><td rowspan="1" colspan="1">
                    <italic>
                      <tp:taxon-name><tp:taxon-name-part taxon-name-part-type="genus" reg="Ludwigia">L.</tp:taxon-name-part><tp:taxon-name-part taxon-name-part-type="species" reg="grandiflora">g.</tp:taxon-name-part><tp:taxon-name-part taxon-name-part-type="subspecies" reg="hexapetala">hexapetala</tp:taxon-name-part></tp:taxon-name>
                    </italic>
                  </td><td rowspan="1" colspan="1">Q</td><td rowspan="1" colspan="1">Plottier, NQ, <abbrev xmlns:xlink="http://www.w3.org/1999/xlink" xlink:title="Argentina" id="ABBRID0E5EAI" xlink:type="simple">ARG</abbrev></td><td rowspan="1" colspan="1" style="color: #396ba6">
                    <ext-link xmlns:xlink="http://www.w3.org/1999/xlink" ext-link-type="gen" xlink:href="PQ558497" xlink:type="simple">PQ558497</ext-link>
                  </td><td rowspan="1" colspan="1"/></tr><tr><td rowspan="1" colspan="1">LH_Q_02</td><td rowspan="1" colspan="1">
                    <italic>
                      <tp:taxon-name><tp:taxon-name-part taxon-name-part-type="genus" reg="Lysathia">L.</tp:taxon-name-part><tp:taxon-name-part taxon-name-part-type="species" reg="flavipes">flavipes</tp:taxon-name-part></tp:taxon-name>
                    </italic>
                  </td><td rowspan="1" colspan="1">♀</td><td rowspan="1" colspan="1">
                    <italic>
                      <tp:taxon-name><tp:taxon-name-part taxon-name-part-type="genus" reg="Ludwigia">L.</tp:taxon-name-part><tp:taxon-name-part taxon-name-part-type="species" reg="grandiflora">g.</tp:taxon-name-part><tp:taxon-name-part taxon-name-part-type="subspecies" reg="hexapetala">hexapetala</tp:taxon-name-part></tp:taxon-name>
                    </italic>
                  </td><td rowspan="1" colspan="1">Q</td><td rowspan="1" colspan="1">Plottier, NQ, <abbrev xmlns:xlink="http://www.w3.org/1999/xlink" xlink:title="Argentina" id="ABBRID0E5GAI" xlink:type="simple">ARG</abbrev></td><td rowspan="1" colspan="1" style="color: #396ba6">
                    <ext-link xmlns:xlink="http://www.w3.org/1999/xlink" ext-link-type="gen" xlink:href="PQ558498" xlink:type="simple">PQ558498</ext-link>
                  </td><td rowspan="1" colspan="1"/></tr><tr><td rowspan="1" colspan="1">LH_Q_03</td><td rowspan="1" colspan="1">
                    <italic>
                      <tp:taxon-name><tp:taxon-name-part taxon-name-part-type="genus" reg="Lysathia">L.</tp:taxon-name-part><tp:taxon-name-part taxon-name-part-type="species" reg="flavipes">flavipes</tp:taxon-name-part></tp:taxon-name>
                    </italic>
                  </td><td rowspan="1" colspan="1">♂</td><td rowspan="1" colspan="1">
                    <italic>
                      <tp:taxon-name><tp:taxon-name-part taxon-name-part-type="genus" reg="Ludwigia">L.</tp:taxon-name-part><tp:taxon-name-part taxon-name-part-type="species" reg="grandiflora">g.</tp:taxon-name-part><tp:taxon-name-part taxon-name-part-type="subspecies" reg="hexapetala">hexapetala</tp:taxon-name-part></tp:taxon-name>
                    </italic>
                  </td><td rowspan="1" colspan="1">Q</td><td rowspan="1" colspan="1">Plottier, NQ, <abbrev xmlns:xlink="http://www.w3.org/1999/xlink" xlink:title="Argentina" id="ABBRID0E5IAI" xlink:type="simple">ARG</abbrev></td><td rowspan="1" colspan="1" style="color: #396ba6">
                    <ext-link xmlns:xlink="http://www.w3.org/1999/xlink" ext-link-type="gen" xlink:href="PQ558499" xlink:type="simple">PQ558499</ext-link>
                  </td><td rowspan="1" colspan="1"/></tr><tr><td rowspan="1" colspan="1">LH_R_01</td><td rowspan="1" colspan="1">
                    <italic>
                      <tp:taxon-name><tp:taxon-name-part taxon-name-part-type="genus" reg="Lysathia">L.</tp:taxon-name-part><tp:taxon-name-part taxon-name-part-type="species" reg="flavipes">flavipes</tp:taxon-name-part></tp:taxon-name>
                    </italic>
                  </td><td rowspan="1" colspan="1">♂</td><td rowspan="1" colspan="1">
                    <italic>
                      <tp:taxon-name><tp:taxon-name-part taxon-name-part-type="genus" reg="Ludwigia">L.</tp:taxon-name-part><tp:taxon-name-part taxon-name-part-type="species" reg="grandiflora">g.</tp:taxon-name-part><tp:taxon-name-part taxon-name-part-type="subspecies" reg="hexapetala">hexapetala</tp:taxon-name-part></tp:taxon-name>
                    </italic>
                  </td><td rowspan="1" colspan="1">R</td><td rowspan="1" colspan="1">Galarza, CR, <abbrev xmlns:xlink="http://www.w3.org/1999/xlink" xlink:title="Argentina" id="ABBRID0E5KAI" xlink:type="simple">ARG</abbrev></td><td rowspan="1" colspan="1" style="color: #396ba6">
                    <ext-link xmlns:xlink="http://www.w3.org/1999/xlink" ext-link-type="gen" xlink:href="PQ558500" xlink:type="simple">PQ558500</ext-link>
                  </td><td rowspan="1" colspan="1" style="color: #396ba6">
                    <ext-link xmlns:xlink="http://www.w3.org/1999/xlink" ext-link-type="gen" xlink:href="PQ621634" xlink:type="simple">PQ621634</ext-link>
                  </td></tr><tr><td rowspan="1" colspan="1">MA_S_02</td><td rowspan="1" colspan="1">
                    <italic>
                      <tp:taxon-name><tp:taxon-name-part taxon-name-part-type="genus" reg="Lysathia">L.</tp:taxon-name-part><tp:taxon-name-part taxon-name-part-type="species" reg="flavipes">flavipes</tp:taxon-name-part></tp:taxon-name>
                    </italic>
                  </td><td rowspan="1" colspan="1">♀</td><td rowspan="1" colspan="1">
                    <italic>
                      <tp:taxon-name><tp:taxon-name-part taxon-name-part-type="genus" reg="Myriophyllum">M.</tp:taxon-name-part><tp:taxon-name-part taxon-name-part-type="species" reg="aquaticum">aquaticum</tp:taxon-name-part></tp:taxon-name>
                    </italic>
                  </td><td rowspan="1" colspan="1">S</td><td rowspan="1" colspan="1">V. Regina, RN, <abbrev xmlns:xlink="http://www.w3.org/1999/xlink" xlink:title="Argentina" id="ABBRID0EBNAI" xlink:type="simple">ARG</abbrev></td><td rowspan="1" colspan="1" style="color: #396ba6">
                    <ext-link xmlns:xlink="http://www.w3.org/1999/xlink" ext-link-type="gen" xlink:href="PQ558513" xlink:type="simple">PQ558513</ext-link>
                  </td><td rowspan="1" colspan="1"/></tr><tr><td rowspan="1" colspan="1">LM_U_01</td><td rowspan="1" colspan="1">
                    <italic>
                      <tp:taxon-name><tp:taxon-name-part taxon-name-part-type="genus" reg="Lysathia">L.</tp:taxon-name-part><tp:taxon-name-part taxon-name-part-type="species" reg="flavipes">flavipes</tp:taxon-name-part></tp:taxon-name>
                    </italic>
                  </td><td rowspan="1" colspan="1">♀</td><td rowspan="1" colspan="1">
                    <italic>
                      <tp:taxon-name><tp:taxon-name-part taxon-name-part-type="genus" reg="Ludwigia">L.</tp:taxon-name-part><tp:taxon-name-part taxon-name-part-type="species" reg="peploides">p.</tp:taxon-name-part><tp:taxon-name-part taxon-name-part-type="subspecies" reg="montevidensis">montevidensis</tp:taxon-name-part></tp:taxon-name>
                    </italic>
                  </td><td rowspan="1" colspan="1">U</td><td rowspan="1" colspan="1">B. Blanca, BA, <abbrev xmlns:xlink="http://www.w3.org/1999/xlink" xlink:title="Argentina" id="ABBRID0EBPAI" xlink:type="simple">ARG</abbrev></td><td rowspan="1" colspan="1" style="color: #396ba6">
                    <ext-link xmlns:xlink="http://www.w3.org/1999/xlink" ext-link-type="gen" xlink:href="PQ558505" xlink:type="simple">PQ558505</ext-link>
                  </td><td rowspan="1" colspan="1"/></tr><tr><td rowspan="1" colspan="1">LM_U_02</td><td rowspan="1" colspan="1">
                    <italic>
                      <tp:taxon-name><tp:taxon-name-part taxon-name-part-type="genus" reg="Lysathia">L.</tp:taxon-name-part><tp:taxon-name-part taxon-name-part-type="species" reg="flavipes">flavipes</tp:taxon-name-part></tp:taxon-name>
                    </italic>
                  </td><td rowspan="1" colspan="1">♂</td><td rowspan="1" colspan="1">
                    <italic>
                      <tp:taxon-name><tp:taxon-name-part taxon-name-part-type="genus" reg="Ludwigia">L.</tp:taxon-name-part><tp:taxon-name-part taxon-name-part-type="species" reg="peploides">p.</tp:taxon-name-part><tp:taxon-name-part taxon-name-part-type="subspecies" reg="montevidensis">montevidensis</tp:taxon-name-part></tp:taxon-name>
                    </italic>
                  </td><td rowspan="1" colspan="1">U</td><td rowspan="1" colspan="1">B. Blanca, BA, <abbrev xmlns:xlink="http://www.w3.org/1999/xlink" xlink:title="Argentina" id="ABBRID0EBRAI" xlink:type="simple">ARG</abbrev></td><td rowspan="1" colspan="1" style="color: #396ba6">
                    <ext-link xmlns:xlink="http://www.w3.org/1999/xlink" ext-link-type="gen" xlink:href="PQ558506" xlink:type="simple">PQ558506</ext-link>
                  </td><td rowspan="1" colspan="1"/></tr><tr><td rowspan="1" colspan="1">LH_V_01</td><td rowspan="1" colspan="1">
                    <italic>
                      <tp:taxon-name><tp:taxon-name-part taxon-name-part-type="genus" reg="Lysathia">L.</tp:taxon-name-part><tp:taxon-name-part taxon-name-part-type="species" reg="flavipes">flavipes</tp:taxon-name-part></tp:taxon-name>
                    </italic>
                  </td><td rowspan="1" colspan="1">♂</td><td rowspan="1" colspan="1">
                    <italic>
                      <tp:taxon-name><tp:taxon-name-part taxon-name-part-type="genus" reg="Ludwigia">L.</tp:taxon-name-part><tp:taxon-name-part taxon-name-part-type="species" reg="grandiflora">g.</tp:taxon-name-part><tp:taxon-name-part taxon-name-part-type="subspecies" reg="hexapetala">hexapetala</tp:taxon-name-part></tp:taxon-name>
                    </italic>
                  </td><td rowspan="1" colspan="1">V</td><td rowspan="1" colspan="1">
                    L. Brava, NQ, <abbrev xmlns:xlink="http://www.w3.org/1999/xlink" xlink:title="Argentina" id="ABBRID0EBTAI" xlink:type="simple">ARG</abbrev></td><td rowspan="1" colspan="1" style="color: #396ba6">
                    <ext-link xmlns:xlink="http://www.w3.org/1999/xlink" ext-link-type="gen" xlink:href="PQ558501" xlink:type="simple">PQ558501</ext-link>
                  </td><td rowspan="1" colspan="1" style="color: #396ba6">
                    <ext-link xmlns:xlink="http://www.w3.org/1999/xlink" ext-link-type="gen" xlink:href="PQ621635" xlink:type="simple">PQ621635</ext-link>
                  </td></tr><tr><td rowspan="1" colspan="1">LH_V_02</td><td rowspan="1" colspan="1">
                    <italic>
                      <tp:taxon-name><tp:taxon-name-part taxon-name-part-type="genus" reg="Lysathia">L.</tp:taxon-name-part><tp:taxon-name-part taxon-name-part-type="species" reg="flavipes">flavipes</tp:taxon-name-part></tp:taxon-name>
                    </italic>
                  </td><td rowspan="1" colspan="1">♀</td><td rowspan="1" colspan="1">
                    <italic>
                      <tp:taxon-name><tp:taxon-name-part taxon-name-part-type="genus" reg="Ludwigia">L.</tp:taxon-name-part><tp:taxon-name-part taxon-name-part-type="species" reg="grandiflora">g.</tp:taxon-name-part><tp:taxon-name-part taxon-name-part-type="subspecies" reg="hexapetala">hexapetala</tp:taxon-name-part></tp:taxon-name>
                    </italic>
                  </td><td rowspan="1" colspan="1">V</td><td rowspan="1" colspan="1">
                    L. Brava, CR, <abbrev xmlns:xlink="http://www.w3.org/1999/xlink" xlink:title="Argentina" id="ABBRID0EIVAI" xlink:type="simple">ARG</abbrev></td><td rowspan="1" colspan="1" style="color: #396ba6">
                    <ext-link xmlns:xlink="http://www.w3.org/1999/xlink" ext-link-type="gen" xlink:href="PQ558502" xlink:type="simple">PQ558502</ext-link>
                  </td><td rowspan="1" colspan="1"/></tr><tr><td rowspan="1" colspan="1">LH_W_02</td><td rowspan="1" colspan="1">
                    <italic>
                      <tp:taxon-name><tp:taxon-name-part taxon-name-part-type="genus" reg="Lysathia">L.</tp:taxon-name-part><tp:taxon-name-part taxon-name-part-type="species" reg="flavipes">flavipes</tp:taxon-name-part></tp:taxon-name>
                    </italic>
                  </td><td rowspan="1" colspan="1">♂</td><td rowspan="1" colspan="1">
                    <italic>
                      <tp:taxon-name><tp:taxon-name-part taxon-name-part-type="genus" reg="Ludwigia">L.</tp:taxon-name-part><tp:taxon-name-part taxon-name-part-type="species" reg="grandiflora">g.</tp:taxon-name-part><tp:taxon-name-part taxon-name-part-type="subspecies" reg="hexapetala">hexapetala</tp:taxon-name-part></tp:taxon-name>
                    </italic>
                  </td><td rowspan="1" colspan="1">W</td><td rowspan="1" colspan="1">B. Largo, ER, <abbrev xmlns:xlink="http://www.w3.org/1999/xlink" xlink:title="Argentina" id="ABBRID0EIXAI" xlink:type="simple">ARG</abbrev></td><td rowspan="1" colspan="1" style="color: #396ba6">
                    <ext-link xmlns:xlink="http://www.w3.org/1999/xlink" ext-link-type="gen" xlink:href="PQ558503" xlink:type="simple">PQ558503</ext-link>
                  </td><td rowspan="1" colspan="1" style="color: #396ba6">
                    <ext-link xmlns:xlink="http://www.w3.org/1999/xlink" ext-link-type="gen" xlink:href="PQ621636" xlink:type="simple">PQ621636</ext-link>
                  </td></tr><tr><td rowspan="1" colspan="1">MA_I_01</td><td rowspan="1" colspan="1"><italic><tp:taxon-name><tp:taxon-name-part taxon-name-part-type="genus" reg="Ludwigia">L.</tp:taxon-name-part></tp:taxon-name></italic> sp. <abbrev xmlns:xlink="http://www.w3.org/1999/xlink" xlink:title="biocontrol" id="ABBRID0EOYAI" xlink:type="simple">BC</abbrev> agent</td><td rowspan="1" colspan="1">♀</td><td rowspan="1" colspan="1">
                    <italic>
                      <tp:taxon-name><tp:taxon-name-part taxon-name-part-type="genus" reg="Myriophyllum">M.</tp:taxon-name-part><tp:taxon-name-part taxon-name-part-type="species" reg="aquaticum">aquaticum</tp:taxon-name-part></tp:taxon-name>
                    </italic>
                  </td><td rowspan="1" colspan="1">I</td><td rowspan="1" colspan="1">Makhanda, EC, <abbrev xmlns:xlink="http://www.w3.org/1999/xlink" xlink:title="South Africa" id="ABBRID0ELZAI" xlink:type="simple">SA</abbrev></td><td rowspan="1" colspan="1" style="color: #396ba6">
                    <ext-link xmlns:xlink="http://www.w3.org/1999/xlink" ext-link-type="gen" xlink:href="PQ558476" xlink:type="simple">PQ558476</ext-link>
                  </td><td rowspan="1" colspan="1" style="color: #396ba6">
                    <ext-link xmlns:xlink="http://www.w3.org/1999/xlink" ext-link-type="gen" xlink:href="PQ621621" xlink:type="simple">PQ621621</ext-link>
                  </td></tr><tr><td rowspan="1" colspan="1">MA_I_02</td><td rowspan="1" colspan="1"><italic><tp:taxon-name><tp:taxon-name-part taxon-name-part-type="genus" reg="Ludwigia">L.</tp:taxon-name-part></tp:taxon-name></italic> sp. <abbrev xmlns:xlink="http://www.w3.org/1999/xlink" xlink:title="biocontrol" id="ABBRID0ER1AI" xlink:type="simple">BC</abbrev> agent</td><td rowspan="1" colspan="1">♂</td><td rowspan="1" colspan="1">
                    <italic>
                      <tp:taxon-name><tp:taxon-name-part taxon-name-part-type="genus" reg="Myriophyllum">M.</tp:taxon-name-part><tp:taxon-name-part taxon-name-part-type="species" reg="aquaticum">aquaticum</tp:taxon-name-part></tp:taxon-name>
                    </italic>
                  </td><td rowspan="1" colspan="1">I</td><td rowspan="1" colspan="1">Makhanda, EC, <abbrev xmlns:xlink="http://www.w3.org/1999/xlink" xlink:title="South Africa" id="ABBRID0EO2AI" xlink:type="simple">SA</abbrev></td><td rowspan="1" colspan="1" style="color: #396ba6">
                    <ext-link xmlns:xlink="http://www.w3.org/1999/xlink" ext-link-type="gen" xlink:href="PQ558477" xlink:type="simple">PQ558477</ext-link>
                  </td><td rowspan="1" colspan="1" style="color: #396ba6">
                    <ext-link xmlns:xlink="http://www.w3.org/1999/xlink" ext-link-type="gen" xlink:href="PQ621622" xlink:type="simple">PQ621622</ext-link>
                  </td></tr><tr><td rowspan="1" colspan="1">MA_I_03</td><td rowspan="1" colspan="1"><italic><tp:taxon-name><tp:taxon-name-part taxon-name-part-type="genus" reg="Ludwigia">L.</tp:taxon-name-part></tp:taxon-name></italic> sp. <abbrev xmlns:xlink="http://www.w3.org/1999/xlink" xlink:title="biocontrol" id="ABBRID0EU3AI" xlink:type="simple">BC</abbrev> agent</td><td rowspan="1" colspan="1">♀</td><td rowspan="1" colspan="1">
                    <italic>
                      <tp:taxon-name><tp:taxon-name-part taxon-name-part-type="genus" reg="Myriophyllum">M.</tp:taxon-name-part><tp:taxon-name-part taxon-name-part-type="species" reg="aquaticum">aquaticum</tp:taxon-name-part></tp:taxon-name>
                    </italic>
                  </td><td rowspan="1" colspan="1">I</td><td rowspan="1" colspan="1">Makhanda, EC, <abbrev xmlns:xlink="http://www.w3.org/1999/xlink" xlink:title="South Africa" id="ABBRID0ER4AI" xlink:type="simple">SA</abbrev></td><td rowspan="1" colspan="1" style="color: #396ba6">
                    <ext-link xmlns:xlink="http://www.w3.org/1999/xlink" ext-link-type="gen" xlink:href="PQ558478" xlink:type="simple">PQ558478</ext-link>
                  </td><td rowspan="1" colspan="1" style="color: #396ba6">
                    <ext-link xmlns:xlink="http://www.w3.org/1999/xlink" ext-link-type="gen" xlink:href="PQ621623" xlink:type="simple">PQ621623</ext-link>
                  </td></tr><tr><td rowspan="1" colspan="1">MA_I_04</td><td rowspan="1" colspan="1"><italic><tp:taxon-name><tp:taxon-name-part taxon-name-part-type="genus" reg="Ludwigia">L.</tp:taxon-name-part></tp:taxon-name></italic> sp. <abbrev xmlns:xlink="http://www.w3.org/1999/xlink" xlink:title="biocontrol" id="ABBRID0EX5AI" xlink:type="simple">BC</abbrev> agent</td><td rowspan="1" colspan="1">♀</td><td rowspan="1" colspan="1">
                    <italic>
                      <tp:taxon-name><tp:taxon-name-part taxon-name-part-type="genus" reg="Myriophyllum">M.</tp:taxon-name-part><tp:taxon-name-part taxon-name-part-type="species" reg="aquaticum">aquaticum</tp:taxon-name-part></tp:taxon-name>
                    </italic>
                  </td><td rowspan="1" colspan="1">I</td><td rowspan="1" colspan="1">Makhanda, EC, <abbrev xmlns:xlink="http://www.w3.org/1999/xlink" xlink:title="South Africa" id="ABBRID0EU6AI" xlink:type="simple">SA</abbrev></td><td rowspan="1" colspan="1" style="color: #396ba6">
                    <ext-link xmlns:xlink="http://www.w3.org/1999/xlink" ext-link-type="gen" xlink:href="PQ558479" xlink:type="simple">PQ558479</ext-link>
                  </td><td rowspan="1" colspan="1"/></tr><tr><td rowspan="1" colspan="1">MA_I_05</td><td rowspan="1" colspan="1"><italic><tp:taxon-name><tp:taxon-name-part taxon-name-part-type="genus" reg="Ludwigia">L.</tp:taxon-name-part></tp:taxon-name></italic> sp. <abbrev xmlns:xlink="http://www.w3.org/1999/xlink" xlink:title="biocontrol" id="ABBRID0ETABI" xlink:type="simple">BC</abbrev> agent</td><td rowspan="1" colspan="1">♂</td><td rowspan="1" colspan="1">
                    <italic>
                      <tp:taxon-name><tp:taxon-name-part taxon-name-part-type="genus" reg="Myriophyllum">M.</tp:taxon-name-part><tp:taxon-name-part taxon-name-part-type="species" reg="aquaticum">aquaticum</tp:taxon-name-part></tp:taxon-name>
                    </italic>
                  </td><td rowspan="1" colspan="1">I</td><td rowspan="1" colspan="1">Makhanda, EC, <abbrev xmlns:xlink="http://www.w3.org/1999/xlink" xlink:title="South Africa" id="ABBRID0EQBBI" xlink:type="simple">SA</abbrev></td><td rowspan="1" colspan="1" style="color: #396ba6">
                    <ext-link xmlns:xlink="http://www.w3.org/1999/xlink" ext-link-type="gen" xlink:href="PQ558480" xlink:type="simple">PQ558480</ext-link>
                  </td><td rowspan="1" colspan="1" style="color: #396ba6">
                    <ext-link xmlns:xlink="http://www.w3.org/1999/xlink" ext-link-type="gen" xlink:href="PQ621624" xlink:type="simple">PQ621624</ext-link>
                  </td></tr><tr><td rowspan="1" colspan="1">MA_I_06</td><td rowspan="1" colspan="1"><italic><tp:taxon-name><tp:taxon-name-part taxon-name-part-type="genus" reg="Ludwigia">L.</tp:taxon-name-part></tp:taxon-name></italic> sp. <abbrev xmlns:xlink="http://www.w3.org/1999/xlink" xlink:title="biocontrol" id="ABBRID0EWCBI" xlink:type="simple">BC</abbrev> agent</td><td rowspan="1" colspan="1">♂</td><td rowspan="1" colspan="1">
                    <italic>
                      <tp:taxon-name><tp:taxon-name-part taxon-name-part-type="genus" reg="Myriophyllum">M.</tp:taxon-name-part><tp:taxon-name-part taxon-name-part-type="species" reg="aquaticum">aquaticum</tp:taxon-name-part></tp:taxon-name>
                    </italic>
                  </td><td rowspan="1" colspan="1">I</td><td rowspan="1" colspan="1">Makhanda, EC, <abbrev xmlns:xlink="http://www.w3.org/1999/xlink" xlink:title="South Africa" id="ABBRID0ETDBI" xlink:type="simple">SA</abbrev></td><td rowspan="1" colspan="1" style="color: #396ba6">
                    <ext-link xmlns:xlink="http://www.w3.org/1999/xlink" ext-link-type="gen" xlink:href="PQ558481" xlink:type="simple">PQ558481</ext-link>
                  </td><td rowspan="1" colspan="1"/></tr><tr><td rowspan="1" colspan="1">MA_I_07</td><td rowspan="1" colspan="1"><italic><tp:taxon-name><tp:taxon-name-part taxon-name-part-type="genus" reg="Ludwigia">L.</tp:taxon-name-part></tp:taxon-name></italic> sp. <abbrev xmlns:xlink="http://www.w3.org/1999/xlink" xlink:title="biocontrol" id="ABBRID0ESEBI" xlink:type="simple">BC</abbrev> agent</td><td rowspan="1" colspan="1">♀</td><td rowspan="1" colspan="1">
                    <italic>
                      <tp:taxon-name><tp:taxon-name-part taxon-name-part-type="genus" reg="Myriophyllum">M.</tp:taxon-name-part><tp:taxon-name-part taxon-name-part-type="species" reg="aquaticum">aquaticum</tp:taxon-name-part></tp:taxon-name>
                    </italic>
                  </td><td rowspan="1" colspan="1">I</td><td rowspan="1" colspan="1">Makhanda, EC, <abbrev xmlns:xlink="http://www.w3.org/1999/xlink" xlink:title="South Africa" id="ABBRID0EPFBI" xlink:type="simple">SA</abbrev></td><td rowspan="1" colspan="1" style="color: #396ba6">
                    <ext-link xmlns:xlink="http://www.w3.org/1999/xlink" ext-link-type="gen" xlink:href="PQ558482" xlink:type="simple">PQ558482</ext-link>
                  </td><td rowspan="1" colspan="1" style="color: #396ba6">
                    <ext-link xmlns:xlink="http://www.w3.org/1999/xlink" ext-link-type="gen" xlink:href="PQ621625" xlink:type="simple">PQ621625</ext-link>
                  </td></tr><tr><td rowspan="1" colspan="1">MA_I_08</td><td rowspan="1" colspan="1"><italic><tp:taxon-name><tp:taxon-name-part taxon-name-part-type="genus" reg="Ludwigia">L.</tp:taxon-name-part></tp:taxon-name></italic> sp. <abbrev xmlns:xlink="http://www.w3.org/1999/xlink" xlink:title="biocontrol" id="ABBRID0EVGBI" xlink:type="simple">BC</abbrev> agent</td><td rowspan="1" colspan="1">♂</td><td rowspan="1" colspan="1">
                    <italic>
                      <tp:taxon-name><tp:taxon-name-part taxon-name-part-type="genus" reg="Myriophyllum">M.</tp:taxon-name-part><tp:taxon-name-part taxon-name-part-type="species" reg="aquaticum">aquaticum</tp:taxon-name-part></tp:taxon-name>
                    </italic>
                  </td><td rowspan="1" colspan="1">I</td><td rowspan="1" colspan="1">Makhanda, EC, <abbrev xmlns:xlink="http://www.w3.org/1999/xlink" xlink:title="South Africa" id="ABBRID0ESHBI" xlink:type="simple">SA</abbrev></td><td rowspan="1" colspan="1" style="color: #396ba6">
                    <ext-link xmlns:xlink="http://www.w3.org/1999/xlink" ext-link-type="gen" xlink:href="PQ558483" xlink:type="simple">PQ558483</ext-link>
                  </td><td rowspan="1" colspan="1" style="color: #396ba6">
                    <ext-link xmlns:xlink="http://www.w3.org/1999/xlink" ext-link-type="gen" xlink:href="PQ621626" xlink:type="simple">PQ621626</ext-link>
                  </td></tr><tr><td rowspan="1" colspan="1">MA_I_09</td><td rowspan="1" colspan="1"><italic><tp:taxon-name><tp:taxon-name-part taxon-name-part-type="genus" reg="Ludwigia">L.</tp:taxon-name-part></tp:taxon-name></italic> sp. <abbrev xmlns:xlink="http://www.w3.org/1999/xlink" xlink:title="biocontrol" id="ABBRID0EYIBI" xlink:type="simple">BC</abbrev> agent</td><td rowspan="1" colspan="1">♂</td><td rowspan="1" colspan="1">
                    <italic>
                      <tp:taxon-name><tp:taxon-name-part taxon-name-part-type="genus" reg="Myriophyllum">M.</tp:taxon-name-part><tp:taxon-name-part taxon-name-part-type="species" reg="aquaticum">aquaticum</tp:taxon-name-part></tp:taxon-name>
                    </italic>
                  </td><td rowspan="1" colspan="1">I</td><td rowspan="1" colspan="1">Makhanda, EC, <abbrev xmlns:xlink="http://www.w3.org/1999/xlink" xlink:title="South Africa" id="ABBRID0EVJBI" xlink:type="simple">SA</abbrev></td><td rowspan="1" colspan="1" style="color: #396ba6">
                    <ext-link xmlns:xlink="http://www.w3.org/1999/xlink" ext-link-type="gen" xlink:href="PQ558484" xlink:type="simple">PQ558484</ext-link>
                  </td><td rowspan="1" colspan="1" style="color: #396ba6">
                    <ext-link xmlns:xlink="http://www.w3.org/1999/xlink" ext-link-type="gen" xlink:href="PQ621627" xlink:type="simple">PQ621627</ext-link>
                  </td></tr><tr><td rowspan="1" colspan="1">MA_I_10</td><td rowspan="1" colspan="1"><italic><tp:taxon-name><tp:taxon-name-part taxon-name-part-type="genus" reg="Ludwigia">L.</tp:taxon-name-part></tp:taxon-name></italic> sp. <abbrev xmlns:xlink="http://www.w3.org/1999/xlink" xlink:title="biocontrol" id="ABBRID0E2KBI" xlink:type="simple">BC</abbrev> agent</td><td rowspan="1" colspan="1">♀</td><td rowspan="1" colspan="1">
                    <italic>
                      <tp:taxon-name><tp:taxon-name-part taxon-name-part-type="genus" reg="Myriophyllum">M.</tp:taxon-name-part><tp:taxon-name-part taxon-name-part-type="species" reg="aquaticum">aquaticum</tp:taxon-name-part></tp:taxon-name>
                    </italic>
                  </td><td rowspan="1" colspan="1">I</td><td rowspan="1" colspan="1">Makhanda, EC, <abbrev xmlns:xlink="http://www.w3.org/1999/xlink" xlink:title="South Africa" id="ABBRID0EYLBI" xlink:type="simple">SA</abbrev></td><td rowspan="1" colspan="1" style="color: #396ba6">
                    <ext-link xmlns:xlink="http://www.w3.org/1999/xlink" ext-link-type="gen" xlink:href="PQ558485" xlink:type="simple">PQ558485</ext-link>
                  </td><td rowspan="1" colspan="1" style="color: #396ba6">
                    <ext-link xmlns:xlink="http://www.w3.org/1999/xlink" ext-link-type="gen" xlink:href="PQ621628" xlink:type="simple">PQ621628</ext-link>
                  </td></tr><tr><td rowspan="1" colspan="1">MA_I_11</td><td rowspan="1" colspan="1"><italic><tp:taxon-name><tp:taxon-name-part taxon-name-part-type="genus" reg="Ludwigia">L.</tp:taxon-name-part></tp:taxon-name></italic> sp. <abbrev xmlns:xlink="http://www.w3.org/1999/xlink" xlink:title="biocontrol" id="ABBRID0E5MBI" xlink:type="simple">BC</abbrev> agent</td><td rowspan="1" colspan="1">♀</td><td rowspan="1" colspan="1">
                    <italic>
                      <tp:taxon-name><tp:taxon-name-part taxon-name-part-type="genus" reg="Myriophyllum">M.</tp:taxon-name-part><tp:taxon-name-part taxon-name-part-type="species" reg="aquaticum">aquaticum</tp:taxon-name-part></tp:taxon-name>
                    </italic>
                  </td><td rowspan="1" colspan="1">I</td><td rowspan="1" colspan="1">Makhanda, EC, <abbrev xmlns:xlink="http://www.w3.org/1999/xlink" xlink:title="South Africa" id="ABBRID0E2NBI" xlink:type="simple">SA</abbrev></td><td rowspan="1" colspan="1" style="color: #396ba6">
                    <ext-link xmlns:xlink="http://www.w3.org/1999/xlink" ext-link-type="gen" xlink:href="PQ558486" xlink:type="simple">PQ558486</ext-link>
                  </td><td rowspan="1" colspan="1" style="color: #396ba6">
                    <ext-link xmlns:xlink="http://www.w3.org/1999/xlink" ext-link-type="gen" xlink:href="PQ621629" xlink:type="simple">PQ621629</ext-link>
                  </td></tr><tr><td rowspan="1" colspan="1">MA_T_01</td><td rowspan="1" colspan="1"><italic><tp:taxon-name><tp:taxon-name-part taxon-name-part-type="genus" reg="Ludwigia">L.</tp:taxon-name-part></tp:taxon-name></italic> sp. <abbrev xmlns:xlink="http://www.w3.org/1999/xlink" xlink:title="biocontrol" id="ABBRID0EBPBI" xlink:type="simple">BC</abbrev> agent</td><td rowspan="1" colspan="1">♂</td><td rowspan="1" colspan="1">
                    <italic>
                      <tp:taxon-name><tp:taxon-name-part taxon-name-part-type="genus" reg="Myriophyllum">M.</tp:taxon-name-part><tp:taxon-name-part taxon-name-part-type="species" reg="aquaticum">aquaticum</tp:taxon-name-part></tp:taxon-name>
                    </italic>
                  </td><td rowspan="1" colspan="1">T</td><td rowspan="1" colspan="1">D. Savio, MS, <abbrev xmlns:xlink="http://www.w3.org/1999/xlink" xlink:title="Argentina" id="ABBRID0E5PBI" xlink:type="simple">ARG</abbrev></td><td rowspan="1" colspan="1" style="color: #396ba6">
                    <ext-link xmlns:xlink="http://www.w3.org/1999/xlink" ext-link-type="gen" xlink:href="PQ558487" xlink:type="simple">PQ558487</ext-link>
                  </td><td rowspan="1" colspan="1" style="color: #396ba6">
                    <ext-link xmlns:xlink="http://www.w3.org/1999/xlink" ext-link-type="gen" xlink:href="PQ621630" xlink:type="simple">PQ621630</ext-link>
                  </td></tr><tr><td rowspan="1" colspan="1">MA_T_02</td><td rowspan="1" colspan="1"><italic><tp:taxon-name><tp:taxon-name-part taxon-name-part-type="genus" reg="Ludwigia">L.</tp:taxon-name-part></tp:taxon-name></italic> sp. <abbrev xmlns:xlink="http://www.w3.org/1999/xlink" xlink:title="biocontrol" id="ABBRID0EERBI" xlink:type="simple">BC</abbrev> agent</td><td rowspan="1" colspan="1">♂</td><td rowspan="1" colspan="1">
                    <italic>
                      <tp:taxon-name><tp:taxon-name-part taxon-name-part-type="genus" reg="Myriophyllum">M.</tp:taxon-name-part><tp:taxon-name-part taxon-name-part-type="species" reg="aquaticum">aquaticum</tp:taxon-name-part></tp:taxon-name>
                    </italic>
                  </td><td rowspan="1" colspan="1">T</td><td rowspan="1" colspan="1">D. Savio, MS, <abbrev xmlns:xlink="http://www.w3.org/1999/xlink" xlink:title="Argentina" id="ABBRID0EBSBI" xlink:type="simple">ARG</abbrev></td><td rowspan="1" colspan="1" style="color: #396ba6">
                    <ext-link xmlns:xlink="http://www.w3.org/1999/xlink" ext-link-type="gen" xlink:href="PQ558488" xlink:type="simple">PQ558488</ext-link>
                  </td><td rowspan="1" colspan="1" style="color: #396ba6">
                    <ext-link xmlns:xlink="http://www.w3.org/1999/xlink" ext-link-type="gen" xlink:href="PQ621631" xlink:type="simple">PQ621631</ext-link>
                  </td></tr><tr><td rowspan="1" colspan="1">MA_T_03</td><td rowspan="1" colspan="1"><italic><tp:taxon-name><tp:taxon-name-part taxon-name-part-type="genus" reg="Ludwigia">L.</tp:taxon-name-part></tp:taxon-name></italic> sp. <abbrev xmlns:xlink="http://www.w3.org/1999/xlink" xlink:title="biocontrol" id="ABBRID0EHTBI" xlink:type="simple">BC</abbrev> agent</td><td rowspan="1" colspan="1">♂</td><td rowspan="1" colspan="1">
                    <italic>
                      <tp:taxon-name><tp:taxon-name-part taxon-name-part-type="genus" reg="Myriophyllum">M.</tp:taxon-name-part><tp:taxon-name-part taxon-name-part-type="species" reg="aquaticum">aquaticum</tp:taxon-name-part></tp:taxon-name>
                    </italic>
                  </td><td rowspan="1" colspan="1">T</td><td rowspan="1" colspan="1">D. Savio, MS, <abbrev xmlns:xlink="http://www.w3.org/1999/xlink" xlink:title="Argentina" id="ABBRID0EEUBI" xlink:type="simple">ARG</abbrev></td><td rowspan="1" colspan="1" style="color: #396ba6">
                    <ext-link xmlns:xlink="http://www.w3.org/1999/xlink" ext-link-type="gen" xlink:href="PQ556198" xlink:type="simple">PQ556198</ext-link>
                  </td><td rowspan="1" colspan="1"/></tr><tr><td rowspan="1" colspan="1">MA_T_04</td><td rowspan="1" colspan="1"><italic><tp:taxon-name><tp:taxon-name-part taxon-name-part-type="genus" reg="Ludwigia">L.</tp:taxon-name-part></tp:taxon-name></italic> sp. <abbrev xmlns:xlink="http://www.w3.org/1999/xlink" xlink:title="biocontrol" id="ABBRID0EDVBI" xlink:type="simple">BC</abbrev> agent</td><td rowspan="1" colspan="1">♀</td><td rowspan="1" colspan="1">
                    <italic>
                      <tp:taxon-name><tp:taxon-name-part taxon-name-part-type="genus" reg="Myriophyllum">M.</tp:taxon-name-part><tp:taxon-name-part taxon-name-part-type="species" reg="aquaticum">aquaticum</tp:taxon-name-part></tp:taxon-name>
                    </italic>
                  </td><td rowspan="1" colspan="1">T</td><td rowspan="1" colspan="1">D. Savio, MS, <abbrev xmlns:xlink="http://www.w3.org/1999/xlink" xlink:title="Argentina" id="ABBRID0EAWBI" xlink:type="simple">ARG</abbrev></td><td rowspan="1" colspan="1" style="color: #396ba6">
                    <ext-link xmlns:xlink="http://www.w3.org/1999/xlink" ext-link-type="gen" xlink:href="PQ556199" xlink:type="simple">PQ556199</ext-link>
                  </td><td rowspan="1" colspan="1"/></tr><tr><td rowspan="1" colspan="1">MA_T_05</td><td rowspan="1" colspan="1"><italic><tp:taxon-name><tp:taxon-name-part taxon-name-part-type="genus" reg="Ludwigia">L.</tp:taxon-name-part></tp:taxon-name></italic> sp. <abbrev xmlns:xlink="http://www.w3.org/1999/xlink" xlink:title="biocontrol" id="ABBRID0E6WBI" xlink:type="simple">BC</abbrev> agent</td><td rowspan="1" colspan="1">♂</td><td rowspan="1" colspan="1">
                    <italic>
                      <tp:taxon-name><tp:taxon-name-part taxon-name-part-type="genus" reg="Myriophyllum">M.</tp:taxon-name-part><tp:taxon-name-part taxon-name-part-type="species" reg="aquaticum">aquaticum</tp:taxon-name-part></tp:taxon-name>
                    </italic>
                  </td><td rowspan="1" colspan="1">T</td><td rowspan="1" colspan="1">D. Savio, MS, <abbrev xmlns:xlink="http://www.w3.org/1999/xlink" xlink:title="Argentina" id="ABBRID0E3XBI" xlink:type="simple">ARG</abbrev></td><td rowspan="1" colspan="1" style="color: #396ba6">
                    <ext-link xmlns:xlink="http://www.w3.org/1999/xlink" ext-link-type="gen" xlink:href="PQ558489" xlink:type="simple">PQ558489</ext-link>
                  </td><td rowspan="1" colspan="1"/></tr><tr><td rowspan="1" colspan="1">MA_T_07</td><td rowspan="1" colspan="1"><italic><tp:taxon-name><tp:taxon-name-part taxon-name-part-type="genus" reg="Ludwigia">L.</tp:taxon-name-part></tp:taxon-name></italic> sp. <abbrev xmlns:xlink="http://www.w3.org/1999/xlink" xlink:title="biocontrol" id="ABBRID0E2YBI" xlink:type="simple">BC</abbrev> agent</td><td rowspan="1" colspan="1">♂</td><td rowspan="1" colspan="1">
                    <italic>
                      <tp:taxon-name><tp:taxon-name-part taxon-name-part-type="genus" reg="Myriophyllum">M.</tp:taxon-name-part><tp:taxon-name-part taxon-name-part-type="species" reg="aquaticum">aquaticum</tp:taxon-name-part></tp:taxon-name>
                    </italic>
                  </td><td rowspan="1" colspan="1">T</td><td rowspan="1" colspan="1">D. Savio, MS, <abbrev xmlns:xlink="http://www.w3.org/1999/xlink" xlink:title="Argentina" id="ABBRID0EYZBI" xlink:type="simple">ARG</abbrev></td><td rowspan="1" colspan="1" style="color: #396ba6">
                    <ext-link xmlns:xlink="http://www.w3.org/1999/xlink" ext-link-type="gen" xlink:href="PQ558490" xlink:type="simple">PQ558490</ext-link>
                  </td><td rowspan="1" colspan="1"/></tr><tr><td rowspan="1" colspan="1">MA_J_01</td><td rowspan="1" colspan="1">
                    <italic>
                      <tp:taxon-name><tp:taxon-name-part taxon-name-part-type="genus" reg="Lysathia">L.</tp:taxon-name-part><tp:taxon-name-part taxon-name-part-type="species" reg="ludoviciana">ludoviciana</tp:taxon-name-part></tp:taxon-name>
                    </italic>
                  </td><td rowspan="1" colspan="1">♀</td><td rowspan="1" colspan="1">
                    <italic><tp:taxon-name><tp:taxon-name-part taxon-name-part-type="genus" reg="Ludwigia">Ludwigia</tp:taxon-name-part></tp:taxon-name> sp.</italic>
                  </td><td rowspan="1" colspan="1">J</td><td rowspan="1" colspan="1">Kaplan, LU, EEUU</td><td rowspan="1" colspan="1" style="color: #396ba6">
                    <ext-link xmlns:xlink="http://www.w3.org/1999/xlink" ext-link-type="gen" xlink:href="PQ558514" xlink:type="simple">PQ558514</ext-link>
                  </td><td rowspan="1" colspan="1" style="color: #396ba6">
                    <ext-link xmlns:xlink="http://www.w3.org/1999/xlink" ext-link-type="gen" xlink:href="PQ621641" xlink:type="simple">PQ621641</ext-link>
                  </td></tr><tr><td rowspan="1" colspan="1">MA_J_02</td><td rowspan="1" colspan="1">
                    <italic>
                      <tp:taxon-name><tp:taxon-name-part taxon-name-part-type="genus" reg="Lysathia">L.</tp:taxon-name-part><tp:taxon-name-part taxon-name-part-type="species" reg="ludoviciana">ludoviciana</tp:taxon-name-part></tp:taxon-name>
                    </italic>
                  </td><td rowspan="1" colspan="1">♂</td><td rowspan="1" colspan="1">
                    <italic><tp:taxon-name><tp:taxon-name-part taxon-name-part-type="genus" reg="Ludwigia">Ludwigia</tp:taxon-name-part></tp:taxon-name> sp.</italic>
                  </td><td rowspan="1" colspan="1">J</td><td rowspan="1" colspan="1">Kaplan, LU, EEUU</td><td rowspan="1" colspan="1" style="color: #396ba6">
                    <ext-link xmlns:xlink="http://www.w3.org/1999/xlink" ext-link-type="gen" xlink:href="PQ558515" xlink:type="simple">PQ558515</ext-link>
                  </td><td rowspan="1" colspan="1" style="color: #396ba6">
                    <ext-link xmlns:xlink="http://www.w3.org/1999/xlink" ext-link-type="gen" xlink:href="PQ621642" xlink:type="simple">PQ621642</ext-link>
                  </td></tr></tbody></table></table-wrap><supplementary-material xmlns:xlink="http://www.w3.org/1999/xlink" id="S1" position="float" orientation="portrait" xlink:type="simple"><object-id content-type="doi" xlink:type="simple">10.3897/zookeys.1228.138773.suppl1</object-id><object-id content-type="arpha" xlink:type="simple">F52E561B-3649-52E8-82FA-8ABC9E71D9F0</object-id><label>Supplementary material 1</label><caption><p>Supplementary file</p></caption><statement content-type="dataType"><label>Data type</label><p>docx</p></statement><statement content-type="notes"><label>Explanation note</label><p>This file contains genetic protocols for <abbrev xlink:title="polymerase chain reactions" id="ABBRID0EHRFK" xlink:type="simple">PCR</abbrev> extraction, <tp:taxon-name><tp:taxon-name-part taxon-name-part-type="genus" reg="Lysathia">Lysathia</tp:taxon-name-part></tp:taxon-name> species geographical information of ocurrences, gentic sequences codes, phylogenetic trees and preliminar morphological description for undescribed species.</p></statement><media xlink:href="zookeys-1228-011_article-138773__-s001.docx" mimetype="application" mime-subtype="vnd.openxmlformats-officedocument.wordprocessingml.document" position="float" orientation="portrait" xlink:type="simple" id="oo_1250676.docx"><uri content-type="original_file" xlink:type="simple">https://binary.pensoft.net/file/1250676</uri></media><permissions><license xlink:type="simple"><license-p>This dataset is made available under the Open Database License (http://opendatacommons.org/licenses/odbl/1.0/). The Open Database License (ODbL) is a license agreement intended to allow users to freely share, modify, and use this Dataset while maintaining this same freedom for others, provided that the original source and author(s) are credited.</license-p></license></permissions><attrib specific-use="authors">Ana C. Faltlhauser, Nora Cabrera, M. Cristina Hernández, Andrés Sánchez Restrepo, Martin Hill, Alejandro J. Sosa</attrib></supplementary-material><fig id="F2" position="float" orientation="portrait"><object-id xmlns:xlink="http://www.w3.org/1999/xlink" content-type="doi" xlink:type="simple">10.3897/zookeys.1228.138773.figure2</object-id><object-id xmlns:xlink="http://www.w3.org/1999/xlink" content-type="arpha" xlink:type="simple">B96D5A9E-DBEC-5C6D-BEC6-4432B0EE5C04</object-id><label>Figure 2.</label><caption><p>Collection sites for <italic><tp:taxon-name><tp:taxon-name-part taxon-name-part-type="genus" reg="Lysathia">Lysathia</tp:taxon-name-part></tp:taxon-name></italic> specimens used in genetic and morphological studies. Colours on the map represent different <italic><tp:taxon-name><tp:taxon-name-part taxon-name-part-type="genus" reg="Lysathia">Lysathia</tp:taxon-name-part></tp:taxon-name></italic> species, while shapes denote the host plants from which specimens were collected. Numbers within the shapes indicate the number of specimens, and letters correspond to the different localities. Additional information on localities are provided in Suppl. material <xref ref-type="supplementary-material" rid="S1">1</xref>: table S2.1.</p></caption><graphic xmlns:xlink="http://www.w3.org/1999/xlink" xlink:href="zookeys-1228-011_article-138773__-g002.jpg" position="float" orientation="portrait" xlink:type="simple" id="oo_1250661.jpg"><uri content-type="original_file" xlink:type="simple">https://binary.pensoft.net/fig/1250661</uri></graphic></fig></tp:treatment-sec></tp:taxon-treatment>
